# Supplementary material for: Association Between Abnormal DNA Methylation and Altered Transcriptome in Muscle Five Years After Critical Illness
Source: J Cachexia Sarcopenia Muscle. 2026 Jan 19;17(1):e70170. doi: 10.1002/jcsm.70170 (PMC12813554; doi:10.1002/jcsm.70170)
Supplement: Supplementary file 2 — Table S1: Differentially methylated positions. Table S2: Differentially methylated positions located within genes. Table S3: Pathways enriched in DMGs in former ICU patients as compared with controls. Table S4: Pathways enriched in DMP‐level in former ICU patients as compared with controls. [file JCSM-17-e70170-s002.xlsx]

## Sheet: Table S1
Table S1 Differentially methylated positions
CpG site	ΔM Value	Effect Size (%)	P	Padj	Methylation	Chromosome	Genomic Regions	Genes
cg02562453_BC21	0.0740319	2.56519	0.000384167	0.0492249	Hypermethylated	chr1
cg19822716_TC11	0.0779725	2.70166	0.000178724	0.0371316	Hypermethylated	chr19	exon_2;5UTR	SBNO2;SBNO2
cg21043544_BC21	0.0802289	2.7798	0.000203501	0.0388247	Hypermethylated	chr13
cg25661658_TC21	0.0859156	2.97673	0.000380608	0.0490476	Hypermethylated	chr20
cg24035417_BC21	0.0862627	2.98875	0.000298669	0.0445973	Hypermethylated	chr22	exon_6	SCUBE1
cg16522495_TC21	0.0869738	3.01337	0.000100886	0.0309427	Hypermethylated	chr11
cg12154110_TC21	0.0891719	3.08948	0.000262207	0.0425076	Hypermethylated	chr19	exon_4;exon_5;exon_2	FUT1;FUT1;FUT1
cg08776109_BC21	0.0947884	3.28394	9.55918e-05	0.0304587	Hypermethylated	chr3
cg19759549_BC11	-0.094961	3.28991	0.000335832	0.0466681	Hypomethylated	chr3
cg03013668_BC21	0.0962225	3.33358	0.000245095	0.0414005	Hypermethylated	chr2
cg14313349_BC21	-0.0983805	3.40829	0.000348075	0.0473195	Hypomethylated	chr9
cg06855803_BC21	0.0986364	3.41715	0.00014523	0.0348529	Hypermethylated	chr19	TSS200;TSS200;TSS200;TSS200	ICAM3;ICAM3;ICAM3;ICAM3
cg08217545_TC11	-0.0987584	3.42137	0.000146653	0.0348811	Hypomethylated	chr19
cg02804819_TC21	-0.0988703	3.42524	0.000267618	0.0427947	Hypomethylated	chr19
cg19158146_BC21	0.100298	3.47467	0.000223531	0.0401426	Hypermethylated	chr13
cg20296495_BC21	0.101076	3.50161	0.00017406	0.0367927	Hypermethylated	chr7
cg03690469_TC21	-0.104322	3.61394	0.000259391	0.0422933	Hypomethylated	chr9	TSS200	COL5A1-AS1
cg21148642_BC21	0.104788	3.63007	0.000264925	0.0426667	Hypermethylated	chr19
cg05643816_TC21	0.105272	3.64682	0.00027764	0.0434495	Hypermethylated	chr22
cg09767011_BC21	-0.1057	3.66164	0.000216405	0.0396817	Hypomethylated	chr6
cg14098846_TC21	0.105861	3.66723	0.000389872	0.049536	Hypermethylated	chr1
cg02996583_BC11	0.106073	3.67455	0.00021565	0.0396754	Hypermethylated	chr8
cg14143326_TC11	0.10635	3.68415	0.000165334	0.0363119	Hypermethylated	chr9	TSS200	EGFL7
cg03764357_BC21	0.107639	3.72877	0.000323856	0.0460581	Hypermethylated	chr2
cg19881011_BC21	-0.107698	3.73079	0.000376224	0.0488391	Hypomethylated	chr15	TSS1500;TSS1500;TSS1500	TRPM1;TRPM1;TRPM1
cg24870391_TC21	-0.107701	3.73089	0.000280657	0.0436378	Hypomethylated	chr17	TSS200	CCL11
cg13206535_BC21	0.107733	3.73202	0.000215784	0.0396754	Hypermethylated	chr8
cg06471905_BC21	0.107861	3.73644	0.00025838	0.0422703	Hypermethylated	chr17	TSS1500;TSS1500	ADAM11;ADAM11
cg21177147_TC21	-0.108029	3.74226	0.000295408	0.0445264	Hypomethylated	chr19	exon_12;exon_12;TSS1500;TSS1500;TSS1500	U2AF2;U2AF2;EPN1;EPN1;EPN1
cg00107046_BC21	0.108101	3.74473	3.94111e-05	0.0234911	Hypermethylated	chr1
cg27410186_BC11	-0.108385	3.75457	0.00020128	0.0386368	Hypomethylated	chr11
cg12345397_BC21	0.109211	3.78314	0.000299003	0.0446256	Hypermethylated	chr22
cg07325985_BC21	-0.109364	3.78845	2.39434e-05	0.0207463	Hypomethylated	chr4
cg13705391_BC11	-0.109382	3.78908	0.000208114	0.0391656	Hypomethylated	chr6	exon_2	PRRT1
cg00916179_BC21	0.109512	3.79356	0.000357075	0.0478465	Hypermethylated	chr2	exon_30;3UTR	PLEKHH2;PLEKHH2
cg24639358_BO11	-0.109524	3.794	0.000358577	0.0479144	Hypomethylated	chr19
cg12895121_BC21	-0.109599	3.79659	0.000242983	0.0413107	Hypomethylated	chr8
cg13698865_TC21	-0.110002	3.81053	0.000353218	0.0475945	Hypomethylated	chr9
cg23468795_BC21	-0.110429	3.82532	0.000350194	0.0474316	Hypomethylated	chr10
cg17753124_TC21	0.110845	3.83969	0.000399826	0.0499	Hypermethylated	chr19	exon_4;exon_4;exon_4;TSS1500	STX10;STX10;STX10;IER2
cg12984514_TC21	-0.111245	3.85356	0.000243311	0.0413281	Hypomethylated	chr14	5UTR;exon_1;5UTR;exon_1;5UTR;exon_1;5UTR;exon_1	NFATC4;NFATC4;NFATC4;NFATC4;NFATC4;NFATC4;NFATC4;NFATC4
cg18535445_TC21	-0.111431	3.86	0.000145327	0.0348529	Hypomethylated	chr6	TSS200	PPP1R14C
cg13144134_TC21	0.11147	3.86132	0.000372374	0.0486439	Hypermethylated	chr16
cg19285532_BC11	0.111599	3.86581	0.000277747	0.0434588	Hypermethylated	chr19	TSS200	TULP2
cg20988085_TC21	-0.111716	3.86985	0.000346771	0.0472591	Hypomethylated	chr16
cg27497390_BC21	0.111772	3.87179	0.000375892	0.0488112	Hypermethylated	chrX	TSS1500	SOWAHD
cg15176735_BC21	-0.111801	3.87279	0.000142372	0.0346083	Hypomethylated	chr13
cg15933742_TC21	0.111877	3.87542	0.000341368	0.0469658	Hypermethylated	chr11	exon_1	KCNQ1OT1
cg19827875_BC11	-0.112203	3.88671	0.000393279	0.0496928	Hypomethylated	chr1	exon_5;exon_4;exon_5;exon_1	NAV1;NAV1;NAV1;NAV1
cg10404009_BC11	-0.112648	3.90209	9.13415e-05	0.0300268	Hypomethylated	chr19	3UTR;exon_12;TSS1500	RASIP1;RASIP1;MAMSTR
cg02448268_BC21	0.113353	3.9265	0.000396749	0.0498298	Hypermethylated	chr2
cg07526461_BC21	-0.113373	3.92719	0.000358686	0.0479219	Hypomethylated	chr2
cg08213607_TC21	0.113493	3.93135	0.000106594	0.0313955	Hypermethylated	chr16	5UTR;exon_1;exon_1	NLRC3;NLRC3;NLRC3
cg10164795_TC11	0.113785	3.94145	0.000145336	0.0348529	Hypermethylated	chr10
cg15847249_BC21	0.114015	3.94941	0.000189673	0.0378101	Hypermethylated	chr5	TSS1500;TSS1500	MGAT1;MGAT1
cg23104702_BC21	-0.11416	3.95443	0.00019184	0.0379547	Hypomethylated	chr17
cg05486988_BC21	0.114293	3.95901	0.000314606	0.0456226	Hypermethylated	chr9	TSS200;TSS200	PTPN3;PTPN3
cg13685807_BC21	0.114577	3.96886	0.000322293	0.0459794	Hypermethylated	chr19
cg21060164_TC21	-0.114592	3.96937	0.000190874	0.0378929	Hypomethylated	chr1	TSS1500;TSS1500;TSS1500;TSS1500;TSS1500;TSS1500	RBM34;RBM34;RBM34;RBM34;RBM34;RBM34
cg18538812_TC21	-0.114839	3.97793	0.000226611	0.0403395	Hypomethylated	chr11	TSS1500	CBLIF
cg25486731_BC21	0.114917	3.9806	0.0001384	0.0343084	Hypermethylated	chr20
cg19815720_TC21	0.115681	4.00705	0.000267389	0.0427947	Hypermethylated	chr3	TSS200	HTR3C
cg07371628_TC21	-0.11585	4.01289	0.000233246	0.040681	Hypomethylated	chr10
cg17180779_BC21	0.115895	4.01444	0.000364346	0.0481977	Hypermethylated	chr5
cg03783393_BC21	0.115977	4.01728	5.54338e-05	0.0257394	Hypermethylated	chr2
cg10604254_BC21	0.116515	4.03592	7.54921e-05	0.0282575	Hypermethylated	chr7
cg03895670_BC21	-0.116525	4.03627	0.000200509	0.0385734	Hypomethylated	chr2
cg24793351_BC21	0.116811	4.04616	0.000201737	0.0386654	Hypermethylated	chr4
cg10476119_TC21	0.116971	4.05168	6.65971e-05	0.0272099	Hypermethylated	chr4
cg13129954_BC21	0.117046	4.05428	0.000269204	0.0428586	Hypermethylated	chr8
cg25489300_BC21	0.11707	4.05512	2.55223e-05	0.0212343	Hypermethylated	chr1
cg21684676_BC21	0.117122	4.05692	0.000219825	0.0398773	Hypermethylated	chr7
cg04273422_BC21	0.117244	4.06114	0.000220465	0.0399114	Hypermethylated	chr19
cg22717593_BC11	0.117434	4.06772	0.00036562	0.0482953	Hypermethylated	chr19
cg12924899_TC21	-0.117652	4.07526	0.00019258	0.0380483	Hypomethylated	chr13	exon_6;exon_6;exon_6;exon_6;exon_6;exon_4;exon_4;exon_6	MCF2L;MCF2L;MCF2L;MCF2L;MCF2L;MCF2L;MCF2L;MCF2L
cg21675254_BC21	0.117971	4.08628	0.000263345	0.0425842	Hypermethylated	chr12	TSS1500;TSS1500;TSS1500	HVCN1;HVCN1;HVCN1
cg08125525_BC21	0.118195	4.09404	0.000200845	0.0386077	Hypermethylated	chr5
cg06884999_TC21	0.118425	4.10198	0.000379981	0.0490002	Hypermethylated	chr1
cg10076152_TC21	0.118496	4.10447	0.000381215	0.0490476	Hypermethylated	chr1
cg19642764_TC21	0.118612	4.10848	0.000350236	0.0474316	Hypermethylated	chr10
cg25320169_BC21	-0.11902	4.12257	0.000156049	0.0357079	Hypomethylated	chr2	exon_16;3UTR;exon_16;3UTR	NRP2;NRP2;NRP2;NRP2
cg19071854_TC21	0.119059	4.12393	0.000247075	0.0415707	Hypermethylated	chr12
cg17976588_TC21	-0.119142	4.12679	0.000387757	0.0494043	Hypomethylated	chr5
cg09210278_TC11	-0.119263	4.13097	0.000300713	0.044751	Hypomethylated	chr3	TSS200	EIF4G1
cg07128959_BC21	0.119532	4.1403	0.000219003	0.039831	Hypermethylated	chr4
cg00765786_TC21	0.119642	4.1441	6.70199e-05	0.0272099	Hypermethylated	chr1	exon_22;exon_22	CC2D1B;CC2D1B
cg00722225_BC21	0.120069	4.15888	0.000159188	0.035857	Hypermethylated	chr11
cg24506237_BC21	0.120272	4.16588	0.000362033	0.0481023	Hypermethylated	chr20
cg19733867_TC11	-0.120609	4.17755	0.000266614	0.0427683	Hypomethylated	chr8	exon_1	PLEC
cg09984521_BC21	0.120722	4.18145	0.000267557	0.0427947	Hypermethylated	chr17	exon_11;3UTR;exon_11;3UTR;3UTR;exon_10;exon_7;3UTR;3UTR;exon_8;exon_7;3UTR;exon_6;3UTR;exon_6;3UTR;exon_6;3UTR;3UTR;exon_6;3UTR;exon_6	AFMID;AFMID;AFMID;AFMID;AFMID;AFMID;AFMID;AFMID;AFMID;AFMID;AFMID;AFMID;AFMID;AFMID;AFMID;AFMID;AFMID;AFMID;AFMID;AFMID;AFMID;AFMID
cg06785429_BC21	0.120811	4.18455	0.000124273	0.0331501	Hypermethylated	chr3	TSS1500	DCUN1D1
cg06361057_TC21	-0.120841	4.18559	4.30751e-05	0.0240668	Hypomethylated	chr16	TSS1500;TSS1500;TSS1500;TSS1500;TSS1500;TSS1500;TSS1500;TSS1500	KIAA0895L;KIAA0895L;KIAA0895L;KIAA0895L;KIAA0895L;KIAA0895L;KIAA0895L;KIAA0895L
cg02046668_BC21	0.12099	4.19074	0.000119052	0.0326845	Hypermethylated	chr16
cg17845787_BC21	0.120994	4.19089	0.000146025	0.0348799	Hypermethylated	chr15
cg13974464_TC11	-0.121047	4.19271	9.21355e-05	0.0301482	Hypomethylated	chr19	exon_12;TSS1500	RASIP1;MAMSTR
cg19777783_TC21	-0.121199	4.19795	0.000109379	0.0317282	Hypomethylated	chr12	TSS1500	SLC15A4
cg09341463_TC21	0.12144	4.2063	1.5341e-05	0.0179309	Hypermethylated	chr17	exon_2;3UTR;TSS200	C17orf97;C17orf97;LOC105371430
cg16273296_BC21	0.121655	4.21374	4.019e-05	0.0237299	Hypermethylated	chr1
cg01210642_BC21	0.121687	4.21485	0.000136875	0.0341982	Hypermethylated	chr6	TSS1500	PI16
cg25615135_BC21	0.121706	4.21551	0.00015225	0.0354351	Hypermethylated	chr18
cg08435047_TC21	0.121932	4.22333	0.000380441	0.0490457	Hypermethylated	chr16	TSS1500;TSS1500	CETP;CETP
cg03874222_BC21	0.122168	4.2315	8.23395e-05	0.0290787	Hypermethylated	chr3
cg02935024_BC21	0.122321	4.23678	0.000223603	0.0401426	Hypermethylated	chr3
cg05352118_BC21	0.12246	4.24159	0.000252705	0.0419276	Hypermethylated	chr3
cg08018468_TC21	0.122534	4.24414	0.000183306	0.0374327	Hypermethylated	chr1
cg13151829_BC21	0.122844	4.25487	0.000299719	0.0446743	Hypermethylated	chr7
cg10696592_TC21	0.123312	4.27105	0.000189921	0.0378172	Hypermethylated	chr7
cg15020801_BC11	0.123315	4.27116	0.000176541	0.0369638	Hypermethylated	chr17
cg24713828_TC21	0.123706	4.28471	0.000397993	0.0498298	Hypermethylated	chr19
cg15889746_BC21	0.123727	4.28544	0.000264245	0.0425989	Hypermethylated	chr17
cg16582644_TC21	0.123972	4.29391	7.18996e-05	0.0278703	Hypermethylated	chr17
cg17224742_TC21	0.123982	4.29426	0.000240362	0.0411171	Hypermethylated	chr12
cg26424050_BC21	0.124027	4.29581	0.000344706	0.0471361	Hypermethylated	chr3	TSS1500;TSS1500;TSS1500;TSS1500;TSS1500;TSS200;TSS200;TSS1500;TSS1500	ZMAT3;ZMAT3;ZMAT3;ZMAT3;ZMAT3;ZMAT3;ZMAT3;ZMAT3;ZMAT3
cg02366421_TC21	0.124103	4.29845	0.000262173	0.0425076	Hypermethylated	chr7
cg20216773_BC21	-0.124158	4.30033	0.000208858	0.0391888	Hypomethylated	chr15
cg05423800_BC21	0.124174	4.30089	0.000268734	0.0428472	Hypermethylated	chr17
cg13547889_TC21	0.12421	4.30212	0.00028037	0.0436305	Hypermethylated	chr9
cg18680977_BC11	0.124377	4.30792	0.000186884	0.0376405	Hypermethylated	chr7
cg07911708_BC21	0.124506	4.31239	2.78663e-05	0.0217134	Hypermethylated	chr11
cg19800753_TC21	0.125037	4.33074	0.000361998	0.0481023	Hypermethylated	chr22	TSS1500;TSS1500	APOBEC3F;APOBEC3F
cg15281998_BC21	-0.125062	4.33162	0.000305153	0.0450221	Hypomethylated	chr1	exon_1	JUN
cg27458862_BC21	0.125076	4.33208	0.000233803	0.0406879	Hypermethylated	chr17
cg20628049_BC21	0.125272	4.33886	0.000219626	0.0398729	Hypermethylated	chr19
cg18690093_BC21	0.125731	4.35473	0.000326781	0.0462522	Hypermethylated	chr10
cg26175251_BC21	0.125796	4.35699	0.000276085	0.0433099	Hypermethylated	chr22
cg03554552_BC21	0.126036	4.36531	2.49389e-05	0.0209971	Hypermethylated	chr19
cg19996426_BC21	0.126137	4.36878	0.000233612	0.040681	Hypermethylated	chr14
cg06081329_TC21	0.12627	4.37341	0.000343826	0.0470902	Hypermethylated	chr9
cg21027035_BC21	-0.126759	4.39031	0.000145241	0.0348529	Hypomethylated	chr7
cg02724747_BC21	0.126933	4.39632	7.2535e-05	0.0279862	Hypermethylated	chr15
cg14183540_BC21	-0.126987	4.39819	0.000215081	0.0396754	Hypomethylated	chr11
cg14201424_TC11	0.127023	4.39943	0.000315953	0.0457382	Hypermethylated	chr4	exon_4	TENM3-AS1
cg02925047_TC21	0.127103	4.40221	0.000150119	0.0351555	Hypermethylated	chr2
cg23970089_TC21	-0.127114	4.4026	0.000398619	0.0498298	Hypomethylated	chr4	TSS1500;TSS1500;TSS1500;TSS1500;TSS1500;TSS1500;TSS1500;TSS1500;TSS1500;TSS1500;TSS1500	MYL5;MYL5;MYL5;MYL5;MYL5;MYL5;MYL5;MYL5;MYL5;MYL5;MYL5
cg21019522_TC21	0.127432	4.41358	0.000362339	0.048108	Hypermethylated	chr11	exon_3;TSS200	SLC22A18AS;SLC22A18
cg04910792_TC21	0.127501	4.41599	0.000314029	0.0455894	Hypermethylated	chr21
cg06965409_BC11	0.127557	4.41792	0.000381053	0.0490476	Hypermethylated	chr16
cg13209613_TC21	0.127562	4.41808	1.27094e-05	0.0171678	Hypermethylated	chr17
cg00309945_TC21	0.127611	4.41978	0.000173707	0.0367741	Hypermethylated	chr1	3UTR;exon_97;3UTR;exon_97;exon_5;3UTR	HSPG2;HSPG2;HSPG2;HSPG2;LDLRAD2;LDLRAD2
cg23087071_TC21	-0.127964	4.43198	0.000256268	0.042152	Hypomethylated	chr17
cg08822425_BC21	0.128009	4.43356	7.11771e-05	0.0277524	Hypermethylated	chr9
cg14305981_BC21	0.128161	4.4388	0.000196763	0.0382985	Hypermethylated	chr9
cg20162381_BC11	-0.128257	4.44212	1.56575e-05	0.0180473	Hypomethylated	chr12
cg16930892_BC21	-0.128343	4.44508	0.000275183	0.0432276	Hypomethylated	chr11	TSS1500;TSS1500	TESMIN;TESMIN
cg00683070_BC21	0.128574	4.4531	2.27085e-05	0.0203551	Hypermethylated	chr1
cg00460485_TC21	0.128778	4.46015	0.000325083	0.0461117	Hypermethylated	chr14	TSS1500;TSS1500;TSS1500;TSS1500;TSS1500;TSS1500;TSS1500;TSS1500	LTB4R;CIDEB;CIDEB;CIDEB;CIDEB;CIDEB;CIDEB;CIDEB
cg24168413_TC11	-0.128869	4.46329	0.000144001	0.0347359	Hypomethylated	chr19	5UTR;exon_1;TSS200	FXYD1;FXYD1;FXYD1
cg05768284_BC21	0.129311	4.47856	0.000397295	0.0498298	Hypermethylated	chr17	TSS1500	LINC02097
cg09284397_BC21	0.129403	4.48177	0.000329761	0.0464083	Hypermethylated	chr7	5UTR;exon_1;5UTR;exon_1;5UTR;exon_1;5UTR;exon_1	FAM71F2;FAM71F2;FAM71F2;FAM71F2;FAM71F2;FAM71F2;FAM71F2;FAM71F2
cg13508642_BC21	0.129433	4.48279	0.000230693	0.040505	Hypermethylated	chr16
cg01432981_TC21	0.129561	4.48723	0.00026639	0.0427565	Hypermethylated	chr19	TSS200;TSS200;TSS200;TSS200;TSS200;TSS200;TSS200;TSS200	ZNF439;ZNF439;ZNF439;ZNF439;ZNF439;ZNF439;ZNF439;ZNF439
cg15106561_TC21	0.129573	4.48763	0.000296242	0.0445745	Hypermethylated	chr17	exon_6	DNAH17-AS1
cg02896740_BC21	0.129591	4.48825	0.000131224	0.033725	Hypermethylated	chr2
cg07552649_TC21	0.129612	4.48898	0.000312578	0.045559	Hypermethylated	chr6
cg09819776_BC21	0.129689	4.49165	0.000108388	0.0315909	Hypermethylated	chr7
cg00353130_TC21	-0.129703	4.49215	0.000139826	0.0344375	Hypomethylated	chr20
cg26443248_BC21	-0.130125	4.50673	0.000337222	0.0467468	Hypomethylated	chr2
cg01706943_BC21	-0.130138	4.50719	0.000372137	0.0486372	Hypomethylated	chr7	TSS200	PCOLCE
cg22603569_TC21	-0.130205	4.50951	9.01168e-05	0.0298494	Hypomethylated	chr19
cg01597747_BC21	0.130236	4.51057	1.21674e-05	0.0171678	Hypermethylated	chr1
cg24592792_BC21	0.130313	4.51324	0.000208198	0.0391656	Hypermethylated	chr19
cg03384391_BC21	-0.130346	4.51436	0.000216327	0.0396754	Hypomethylated	chr20	TSS1500	SLC12A5
cg03091751_BC21	-0.130546	4.5213	0.000278807	0.0435131	Hypomethylated	chr7
cg06689049_BC21	-0.130558	4.52172	0.000402036	0.0499645	Hypomethylated	chr22
cg12479139_TC21	-0.130649	4.52484	0.000250436	0.0417856	Hypomethylated	chr12	exon_1;TSS1500	HTR7P1;HEBP1
cg19611900_BC21	0.130774	4.52918	0.000334171	0.046626	Hypermethylated	chr14
cg24508008_BC21	-0.130853	4.53191	3.30019e-05	0.0225564	Hypomethylated	chr19
cg09321972_BC21	-0.130966	4.53582	0.000286368	0.0439807	Hypomethylated	chr6
cg14575103_TC21	0.131137	4.54174	0.000154807	0.03566	Hypermethylated	chr10
cg25707394_TC21	0.131233	4.54506	0.000153264	0.0355198	Hypermethylated	chr17
cg06010552_TC21	0.131352	4.54917	3.26514e-05	0.0225079	Hypermethylated	chr3
cg02143233_BC21	0.131355	4.54927	0.000242233	0.0412368	Hypermethylated	chr20
cg17670263_BC21	-0.13148	4.5536	0.000147404	0.0349029	Hypomethylated	chr19	TSS1500	MIR520C
cg17598488_TC21	0.131576	4.55692	0.000141136	0.0345178	Hypermethylated	chr12
cg08825225_TC11	0.131627	4.55869	0.000278094	0.0434989	Hypermethylated	chr11
cg06248767_BC11	-0.131656	4.55967	0.000226017	0.0402899	Hypomethylated	chr8
cg14035521_TC21	-0.131671	4.56019	0.000387704	0.0494043	Hypomethylated	chr9
cg09328346_BC21	0.132046	4.57317	0.000131755	0.0337738	Hypermethylated	chr17
cg08122065_BC21	0.1321	4.57503	0.000223371	0.0401387	Hypermethylated	chr9
cg08752135_TC21	-0.132232	4.57959	0.000402701	0.0499703	Hypomethylated	chr11	3UTR;exon_10;3UTR;exon_10;3UTR;exon_13;3UTR;exon_9	SYT7;SYT7;SYT7;SYT7;SYT7;SYT7;SYT7;SYT7
cg27397541_BC21	-0.132307	4.58222	7.70198e-05	0.0284962	Hypomethylated	chrX
cg00799121_BC11	-0.132442	4.58688	0.000254634	0.0420557	Hypomethylated	chr5
cg16865107_BC21	0.132645	4.5939	0.000307618	0.0451458	Hypermethylated	chr11
cg15361367_BC21	0.132656	4.59428	0.000242671	0.0412806	Hypermethylated	chr10
cg13398214_BC21	0.132804	4.5994	0.000365909	0.0482953	Hypermethylated	chr9	exon_3;exon_4;exon_4;exon_4;exon_4;exon_4;exon_14;exon_4;exon_3;exon_3	PTPRD;PTPRD;PTPRD;PTPRD;PTPRD;PTPRD;PTPRD;PTPRD;PTPRD;PTPRD
cg13483882_TC21	-0.13291	4.60305	0.000187224	0.0376405	Hypomethylated	chr3	TSS1500	GATA2
cg04361103_TC21	0.133056	4.60809	7.79831e-05	0.0285645	Hypermethylated	chr12	TSS1500;TSS1500;TSS1500	HVCN1;HVCN1;HVCN1
cg16845623_TC21	0.133073	4.60871	8.29325e-05	0.0291241	Hypermethylated	chr3
cg23839110_TC21	0.133119	4.61029	0.000263749	0.0425972	Hypermethylated	chr9
cg22732731_TC21	0.133401	4.62003	0.000226645	0.0403395	Hypermethylated	chr2	TSS1500;TSS1500;TSS1500;TSS1500	SLC4A3;SLC4A3;SLC4A3;SLC4A3
cg23873636_BC21	0.133434	4.62119	0.000398018	0.0498298	Hypermethylated	chr6
cg27008474_TC21	-0.13348	4.62275	0.000289075	0.0441397	Hypomethylated	chr8
cg19135416_BC21	0.133526	4.62436	0.000287877	0.0440806	Hypermethylated	chr1	TSS1500	TINAGL1
cg18694815_BC21	-0.133544	4.62498	0.000195247	0.0382058	Hypomethylated	chr2	TSS1500;TSS1500;TSS1500;TSS1500;TSS200	RTN4;RTN4;RTN4;RTN4;RTN4
cg19344708_TC21	0.133552	4.62527	0.000173685	0.0367741	Hypermethylated	chr12	exon_4;exon_2;exon_2;exon_4;exon_2	PTPRB;PTPRB;PTPRB;PTPRB;PTPRB
cg22160267_TC21	0.133644	4.62844	0.000193425	0.038124	Hypermethylated	chr19
cg02377696_BC21	0.133666	4.62918	0.000100152	0.0309029	Hypermethylated	chr2
cg03900435_BC21	0.133692	4.6301	0.000381032	0.0490476	Hypermethylated	chr16	exon_22;exon_22	ITGAX;ITGAX
cg25920985_TC21	0.133701	4.63043	0.000344718	0.0471361	Hypermethylated	chr21
cg23657589_BC21	0.133809	4.63413	0.000195991	0.0382287	Hypermethylated	chr11
cg26737850_TC21	-0.133823	4.63462	0.000130315	0.0336248	Hypomethylated	chr16	TSS1500	BAIAP3
cg13079650_BC21	-0.133856	4.63575	0.000263697	0.0425972	Hypomethylated	chr12
cg01135546_BC11	-0.133897	4.63718	0.000220561	0.0399114	Hypomethylated	chr17
cg23075476_BC21	0.134051	4.64251	0.000136914	0.0341982	Hypermethylated	chr15	TSS200	SLC24A1
cg16743289_TC21	-0.134107	4.64445	0.0001129	0.0321384	Hypomethylated	chr1	TSS1500;TSS1500	CACYBP;CACYBP
cg26135651_TC11	0.134174	4.64678	7.59869e-05	0.0283524	Hypermethylated	chr22
cg09579932_TC21	0.134256	4.64961	0.000239831	0.0410551	Hypermethylated	chr17	TSS200	TRPV1
cg00256166_BC21	-0.1343	4.65113	0.000178362	0.0371072	Hypomethylated	chr15	TSS1500	KLHL25
cg14689167_BC21	0.134457	4.65655	0.000232517	0.0406178	Hypermethylated	chr10
cg00826536_BC21	0.134604	4.66165	0.000103754	0.0312422	Hypermethylated	chr3
cg27387239_BC21	-0.134717	4.66556	0.00037207	0.0486372	Hypomethylated	chr1
cg27513684_TC11	-0.134751	4.66672	0.000297937	0.044581	Hypomethylated	chr1
cg03078972_TC21	0.134996	4.67521	0.000297737	0.044581	Hypermethylated	chr20	TSS1500	SNAI1
cg03422527_BC11	0.135194	4.68205	1.46744e-05	0.017737	Hypermethylated	chr6
cg21258766_TC21	0.135551	4.6944	0.00015817	0.0357675	Hypermethylated	chr16
cg02816678_TC21	0.135565	4.69487	5.4106e-05	0.0256124	Hypermethylated	chr16
cg22949077_TC21	0.135625	4.69695	0.000262787	0.0425437	Hypermethylated	chr3	TSS1500	LINC00636
cg02124724_BC21	-0.135693	4.69931	6.11573e-05	0.0264808	Hypomethylated	chr21	TSS1500;TSS1500	COL18A1;COL18A1
cg17693655_BC21	-0.135723	4.70032	0.00010505	0.031306	Hypomethylated	chr13
cg24427376_TC11	-0.135758	4.70155	0.000122311	0.03302	Hypomethylated	chr1	exon_2;TSS1500;TSS1500	NEXN-AS1;NEXN;NEXN
cg02067251_TC21	0.135795	4.70281	0.000162845	0.0361631	Hypermethylated	chr22
cg17139625_BC21	-0.135807	4.70326	9.88902e-05	0.0308074	Hypomethylated	chr22
cg19223076_TC21	0.135898	4.7064	5.98513e-05	0.0262711	Hypermethylated	chr13
cg14288326_TC21	0.135923	4.70727	8.92634e-05	0.029805	Hypermethylated	chr7
cg02975667_TC21	0.135937	4.70773	0.000208337	0.0391757	Hypermethylated	chr11
cg14195027_BC21	0.135998	4.70985	0.000319883	0.0459124	Hypermethylated	chr1
cg13959952_BC22	0.136017	4.7105	0.00025639	0.0421568	Hypermethylated	chr9
cg06360703_BC11	0.136123	4.71416	0.000267458	0.0427947	Hypermethylated	chr2
cg17674911_TC21	0.136144	4.71488	0.000336191	0.0466745	Hypermethylated	chr20
cg13106434_BC21	-0.13618	4.71615	0.000269392	0.0428586	Hypomethylated	chr8
cg11668133_BC11	-0.136396	4.7236	0.00039443	0.0497568	Hypomethylated	chr13
cg21482136_BC21	0.136462	4.72588	5.96399e-05	0.0262711	Hypermethylated	chr16
cg26512283_TC21	0.136523	4.72801	0.000252478	0.0419138	Hypermethylated	chr16	TSS1500;TSS1500	ADGRG1;ADGRG1
cg26628961_BC21	-0.136539	4.72854	0.000400254	0.0499067	Hypomethylated	chr1	5UTR;exon_1	NRDC;NRDC
cg23230502_BC21	0.1366	4.73066	0.000300797	0.0447547	Hypermethylated	chr3
cg08335273_TC21	0.136642	4.7321	0.00028204	0.0437234	Hypermethylated	chr8
cg04767216_TC21	0.13669	4.73379	0.00017038	0.0365604	Hypermethylated	chr3
cg25371864_BC21	0.136866	4.73986	0.000155785	0.0357056	Hypermethylated	chr21
cg02273314_BC21	0.136879	4.74031	0.000205396	0.0389708	Hypermethylated	chr9
cg09779624_BC21	0.137027	4.74544	0.000204608	0.0389003	Hypermethylated	chr3	TSS1500	CCR9
cg14138540_TC11	-0.137083	4.74737	0.000306868	0.0451173	Hypomethylated	chr15
cg13564061_TC11	-0.137143	4.74945	7.98959e-05	0.028776	Hypomethylated	chr10	TSS200	SH3PXD2A
cg20505645_TC21	0.137245	4.75298	0.000160547	0.0359857	Hypermethylated	chr4
cg05794813_TC21	0.137304	4.75502	0.000335993	0.0466682	Hypermethylated	chr7
cg25220979_TC21	-0.137479	4.76105	0.000317533	0.0457858	Hypomethylated	chr17
cg21062226_TC21	0.137497	4.76168	0.000277257	0.0434193	Hypermethylated	chr20
cg20430909_BC21	0.137512	4.76221	7.15281e-05	0.0277851	Hypermethylated	chr4
cg04764110_TC21	0.137654	4.7671	5.5666e-05	0.0257827	Hypermethylated	chr3
cg24819407_BC21	0.137703	4.76881	8.79164e-05	0.0296901	Hypermethylated	chr5
cg19037007_TC11	-0.137773	4.77123	0.000245239	0.0414172	Hypomethylated	chr20	exon_6;exon_6;exon_5	SLC52A3;SLC52A3;SLC52A3
cg12782992_TC21	0.137805	4.77234	0.000195336	0.0382069	Hypermethylated	chr11	TSS1500	NRIP3
cg00023345_TC21	0.137851	4.77392	0.000254451	0.0420529	Hypermethylated	chr17	TSS1500;TSS1500	CYB561;CYB561
cg10661504_TC21	0.137896	4.77548	0.000158285	0.0357675	Hypermethylated	chr7
cg23659616_TC21	0.13799	4.77872	0.000362903	0.0481341	Hypermethylated	chr13
cg01695191_TC21	0.138176	4.78515	4.08054e-05	0.0237864	Hypermethylated	chr1
cg02828687_TC21	-0.138209	4.78631	0.000288851	0.0441325	Hypomethylated	chr21	exon_1	TSPEAR-AS1
cg12781397_BC21	0.138304	4.78958	6.86954e-05	0.0273681	Hypermethylated	chr13
cg02897018_TC21	-0.138336	4.7907	0.000147064	0.034892	Hypomethylated	chr13
cg00064515_TC21	-0.138348	4.7911	0.000386652	0.0493351	Hypomethylated	chr1	TSS1500	PANK4
cg18172135_TC11	0.138405	4.79309	0.000339664	0.0468722	Hypermethylated	chr3
cg03023837_BC11	0.138586	4.79935	0.000302139	0.0448305	Hypermethylated	chr9	TSS200	EGFL7
cg10543503_TC21	0.138904	4.81032	0.000286775	0.0440179	Hypermethylated	chr1	TSS1500;TSS1500	ARHGEF10L;ARHGEF10L
cg17642595_TC21	-0.138939	4.81156	2.43348e-05	0.0208322	Hypomethylated	chr1
cg20298936_TC21	0.139017	4.81423	0.000258166	0.0422603	Hypermethylated	chr3	exon_15;3UTR;exon_13;3UTR;exon_14;3UTR	MAP3K13;MAP3K13;MAP3K13;MAP3K13;MAP3K13;MAP3K13
cg06752398_BC21	0.139172	4.81961	1.69864e-05	0.0184616	Hypermethylated	chr15
cg07335265_TC21	0.139211	4.82096	3.91372e-05	0.0234618	Hypermethylated	chr22	exon_11;exon_11;3UTR;exon_11;exon_12;3UTR;TSS1500	SEPT5-GP1BB;SEPT5-GP1BB;SEPTIN5;SEPTIN5;SEPTIN5;SEPTIN5;GP1BB
cg16456425_BC21	0.13925	4.82229	0.000104914	0.0312961	Hypermethylated	chr11
cg21236492_TC21	0.139313	4.82448	0.000185677	0.0375728	Hypermethylated	chr16
cg04596558_BC21	0.139356	4.82595	0.000281297	0.0436869	Hypermethylated	chr16	exon_19;exon_20	CLCN7;CLCN7
cg15518106_TC21	0.139424	4.82832	4.27851e-05	0.0240668	Hypermethylated	chr3
cg18709349_BC11	-0.139458	4.8295	9.83645e-05	0.0308074	Hypomethylated	chr19	TSS200	PNMA8B
cg22862003_TC21	0.139521	4.83166	0.000209705	0.0392715	Hypermethylated	chr21	TSS1500;TSS1500	MX1;MX1
cg08911288_BC21	0.139536	4.83218	0.00016627	0.0363972	Hypermethylated	chr16
cg14903689_BC11	-0.139543	4.83242	0.000138486	0.0343084	Hypomethylated	chr21	TSS1500;TSS1500	COL18A1;COL18A1
cg20583073_BC21	0.139592	4.83411	0.000344911	0.0471369	Hypermethylated	chr19	TSS200	S1PR4
cg03217291_TC21	0.139756	4.83979	0.000158303	0.0357675	Hypermethylated	chr2
cg15887403_BC21	0.139784	4.84075	0.00027846	0.0434989	Hypermethylated	chr7
cg19764489_TC11	-0.139791	4.841	0.000122644	0.0330612	Hypomethylated	chr11
cg25889624_BC21	-0.139881	4.84411	0.000193513	0.0381272	Hypomethylated	chr21
cg14543226_TC11	-0.139898	4.8447	0.000111349	0.0319452	Hypomethylated	chr19
cg15601646_BC21	0.139971	4.84722	0.000182029	0.0373467	Hypermethylated	chr13
cg21562867_TC21	0.14	4.84822	0.000257644	0.0422367	Hypermethylated	chr4	TSS1500	LOC101927516
cg08997362_TC21	-0.140031	4.84931	0.000175171	0.0368625	Hypomethylated	chr11	TSS200	ANKK1
cg16970343_TC21	-0.140041	4.84965	5.07974e-05	0.0251727	Hypomethylated	chr22	TSS1500;TSS1500;TSS1500;TSS1500;TSS1500	CPT1B;CPT1B;CPT1B;CPT1B;CPT1B
cg20583679_TC21	-0.140179	4.8544	0.000230854	0.0405051	Hypomethylated	chr7	5UTR;exon_2;exon_10;TSS1500;TSS1500;TSS1500	RAPGEF5;RAPGEF5;RAPGEF5;RAPGEF5;RAPGEF5;RAPGEF5
cg11064411_BC21	0.140183	4.85456	8.88513e-06	0.0155815	Hypermethylated	chr2
cg00417231_TC21	0.140199	4.85509	0.000194343	0.0381585	Hypermethylated	chr4
cg27616227_TC11	-0.140293	4.85835	0.000384062	0.0492245	Hypomethylated	chr8	TSS200;TSS200	ANGPT1;ANGPT1
cg25272769_BC21	-0.140296	4.85847	0.000348686	0.0473465	Hypomethylated	chr20	TSS200;TSS200;TSS200	LAMA5-AS1;LAMA5-AS1;LAMA5-AS1
cg05842169_BC21	0.140405	4.86222	0.000332471	0.046528	Hypermethylated	chr3	TSS200	LINC00636
cg04820491_BC21	0.140433	4.8632	0.000327347	0.0462821	Hypermethylated	chr2
cg26289436_BC11	-0.140653	4.87079	0.000317284	0.0457793	Hypomethylated	chr19
cg20706438_BC21	-0.140689	4.87205	0.000201093	0.0386334	Hypomethylated	chr2
cg03797504_BC21	0.140807	4.87612	0.000252161	0.0419109	Hypermethylated	chr16
cg06813382_BC21	-0.140809	4.87621	0.000145115	0.0348529	Hypomethylated	chr10	TSS1500	LINC00857
cg23716779_BC21	-0.140908	4.87963	5.67446e-05	0.0259433	Hypomethylated	chr19	exon_1;5UTR	PNMA8B;PNMA8B
cg15146125_BC21	0.140942	4.8808	0.000329838	0.0464092	Hypermethylated	chr2	TSS200;TSS1500;TSS200;TSS200	ITPRIPL1;ITPRIPL1;ITPRIPL1;ITPRIPL1
cg10148841_BC21	0.141018	4.88343	0.000292596	0.0443249	Hypermethylated	chr11
cg08017849_TC21	-0.141102	4.88633	0.000380986	0.0490476	Hypomethylated	chr7
cg09364590_BC21	0.141258	4.8917	0.000258173	0.0422603	Hypermethylated	chr6	TSS200	TIAM2
cg24229662_BC11	0.141368	4.89552	9.82249e-05	0.0308074	Hypermethylated	chr2
cg06434360_BC21	0.141517	4.90068	0.000269168	0.0428586	Hypermethylated	chr3
cg20105734_TC21	-0.141634	4.90471	0.000338879	0.0468204	Hypomethylated	chr3
cg25546651_BC21	-0.141712	4.90741	0.000389789	0.049536	Hypomethylated	chr4
cg00700412_TC11	0.141715	4.90752	0.000373144	0.0486774	Hypermethylated	chr12	TSS1500;TSS1500	SLC26A10;SLC26A10
cg22163789_BC11	0.141737	4.9083	0.000273711	0.0431396	Hypermethylated	chr17
cg01218180_BC11	-0.141774	4.90956	0.000226367	0.0403366	Hypomethylated	chr6
cg25354479_BC21	0.141822	4.91124	3.54e-05	0.0228789	Hypermethylated	chr20
cg14401837_BC21	0.141885	4.91339	0.000347577	0.0473175	Hypermethylated	chr7	TSS1500;TSS1500;TSS1500;TSS1500;TSS1500	NPSR1;NPSR1;NPSR1;NPSR1;NPSR1
cg16021126_BC21	-0.142007	4.91763	0.000221976	0.0400196	Hypomethylated	chr13	TSS1500;TSS200;TSS1500	SERP2;SERP2;SERP2
cg22815539_BC21	0.142068	4.91973	0.000261879	0.042502	Hypermethylated	chr17
cg15828746_TC21	-0.142068	4.91974	0.000107445	0.0315069	Hypomethylated	chr10
cg01226781_BC21	-0.142106	4.92104	0.00035276	0.0475545	Hypomethylated	chr18
cg17771324_TC21	0.142107	4.92108	0.000397817	0.0498298	Hypermethylated	chr12
cg00425916_BC21	0.142251	4.92605	0.000236271	0.0408526	Hypermethylated	chr1
cg07114427_BC21	-0.142297	4.92765	0.000304141	0.0449629	Hypomethylated	chr8
cg11046487_BC21	-0.142429	4.93222	0.000324302	0.0460632	Hypomethylated	chr7
cg00292107_TC21	0.142492	4.93438	0.000136682	0.0341963	Hypermethylated	chr1	exon_2;exon_2	MARCKSL1;MARCKSL1
cg01817897_TC21	0.142515	4.93519	0.000247454	0.0415768	Hypermethylated	chr5
cg04396753_TC21	-0.14264	4.9395	9.98753e-06	0.0162642	Hypomethylated	chr2
cg25025295_TC21	0.142705	4.94174	0.000372876	0.048677	Hypermethylated	chr12
cg05509585_TC21	0.142747	4.94321	4.98202e-05	0.0250935	Hypermethylated	chr3
cg26316384_BC21	-0.142754	4.94346	0.000230974	0.0405107	Hypomethylated	chr2	TSS1500	XRCC5
cg24648187_BC21	0.142786	4.94454	0.000127258	0.0334059	Hypermethylated	chr7
cg12809031_TC21	-0.142804	4.94519	0.000189053	0.0377359	Hypomethylated	chr1
cg08212913_TC21	0.142823	4.94582	5.56678e-05	0.0257827	Hypermethylated	chr2
cg05875813_BC21	-0.142924	4.94933	0.00036408	0.0481977	Hypomethylated	chr3
cg20814027_BC21	0.14317	4.95781	2.80091e-05	0.0217189	Hypermethylated	chr2
cg06975311_TC21	0.143255	4.96077	9.09514e-05	0.0299683	Hypermethylated	chr11	TSS200	SIPA1
cg25748108_BC21	0.143401	4.9658	0.000254663	0.0420557	Hypermethylated	chr20	TSS1500;TSS1500;TSS1500	LPIN3;LPIN3;LPIN3
cg13367406_TC21	0.14349	4.9689	0.000161448	0.0360027	Hypermethylated	chr1	3UTR;exon_6;3UTR;exon_6;3UTR;exon_4;3UTR;exon_3;3UTR;exon_6;exon_1	SLFNL1;SLFNL1;SLFNL1;SLFNL1;SLFNL1;SLFNL1;SLFNL1;SLFNL1;SLFNL1;SLFNL1;SLFNL1-AS1
cg13154880_TC21	-0.143496	4.96909	0.000219801	0.0398773	Hypomethylated	chr4
cg12856708_BC21	0.143532	4.97036	0.000264914	0.0426667	Hypermethylated	chr17
cg14172090_TC21	0.143622	4.97345	0.000197062	0.0382985	Hypermethylated	chr16
cg26063087_TC21	0.14372	4.97683	0.00016196	0.0360643	Hypermethylated	chr22	TSS1500;TSS1500;TSS1500;TSS1500;TSS1500;TSS1500	TOM1;TOM1;TOM1;TOM1;TOM1;TOM1
cg27116455_TC21	0.143809	4.9799	0.000341289	0.0469658	Hypermethylated	chr13
cg04701628_TC11	0.143823	4.9804	0.000329979	0.0464176	Hypermethylated	chr16
cg23263534_BC21	0.14387	4.98203	0.000318374	0.0458492	Hypermethylated	chr6
cg27109106_TC21	-0.14387	4.98203	0.000204705	0.0389003	Hypomethylated	chr5
cg10678265_TC21	0.144027	4.98747	0.000332462	0.046528	Hypermethylated	chr19	exon_28;exon_28	FBN3;FBN3
cg04055211_BC21	-0.144162	4.99212	0.000317644	0.0457947	Hypomethylated	chr11
cg26369558_BC21	-0.14423	4.99447	2.83395e-05	0.0218316	Hypomethylated	chr1
cg06234741_BC21	0.144351	4.99864	0.000347509	0.0473175	Hypermethylated	chr12
cg19533958_TC11	-0.144513	5.00424	4.56092e-05	0.0245582	Hypomethylated	chr5
cg11199434_BC21	0.144517	5.00441	0.000391162	0.0495699	Hypermethylated	chr7
cg18054026_TC21	-0.144552	5.00561	0.000171619	0.0366478	Hypomethylated	chr15
cg13405631_BC21	0.144586	5.00677	9.01615e-05	0.0298534	Hypermethylated	chr6	5UTR;exon_2;exon_2;exon_2;5UTR;exon_2	PNPLA1;PNPLA1;PNPLA1;PNPLA1;PNPLA1;PNPLA1
cg06834035_BC21	0.144591	5.00695	0.000109643	0.0317644	Hypermethylated	chr4
cg03224685_TC21	0.144616	5.00782	0.000327146	0.0462752	Hypermethylated	chr11
cg22402261_BC21	-0.144749	5.01241	0.000294435	0.0444513	Hypomethylated	chr1	exon_4;exon_3;exon_3	NCDN;NCDN;NCDN
cg10827253_BC21	0.144756	5.01264	0.000215122	0.0396754	Hypermethylated	chr1	TSS1500	PHGDH
cg22764866_TC21	0.144791	5.01386	0.000179016	0.0371569	Hypermethylated	chr17
cg00003578_TC21	-0.144826	5.01508	0.000293594	0.0443975	Hypomethylated	chr1
cg21139344_BC21	0.144889	5.01725	0.000332332	0.046528	Hypermethylated	chr10
cg03374976_TC21	0.144916	5.01818	0.000146267	0.0348799	Hypermethylated	chr1
cg02356039_TC21	0.145035	5.02231	0.000272416	0.0430369	Hypermethylated	chr2
cg14577589_BC21	0.145087	5.02411	0.00027286	0.0430921	Hypermethylated	chr3
cg20066488_TC21	-0.145109	5.02484	0.000395892	0.0498029	Hypomethylated	chr14	TSS1500	PPP1R13B
cg13021439_BC21	0.145116	5.0251	0.000146699	0.0348811	Hypermethylated	chr20
cg13603192_TC21	0.145161	5.02667	0.000111879	0.0319971	Hypermethylated	chr9
cg04654543_TC21	0.145202	5.02807	0.000294921	0.0444791	Hypermethylated	chr2
cg20431939_TC21	0.145234	5.02918	0.000202873	0.0387533	Hypermethylated	chr16
cg03318382_TC21	0.14526	5.03006	0.00033865	0.0468204	Hypermethylated	chr22
cg04861230_TC21	-0.145296	5.03133	0.000357411	0.0478775	Hypomethylated	chr1	3UTR;exon_2;3UTR;exon_3;3UTR;exon_3	CRP;CRP;CRP;CRP;CRP;CRP
cg09485639_BC21	0.145332	5.03257	0.000113805	0.0322365	Hypermethylated	chr6
cg01567771_BC21	-0.145373	5.034	0.000312735	0.045559	Hypomethylated	chr14
cg21329231_BC21	0.145425	5.03577	0.000335182	0.0466559	Hypermethylated	chr16	5UTR;exon_2	XPO6;XPO6
cg14473498_BC21	0.145475	5.03751	8.06768e-05	0.0288755	Hypermethylated	chr9	exon_18	NOTCH1
cg10879867_TC21	-0.145505	5.03854	0.000168135	0.0364678	Hypomethylated	chr11
cg23219894_BC21	-0.145514	5.03884	7.6667e-05	0.0284637	Hypomethylated	chr18
cg26492834_BC21	0.145543	5.03987	0.000394736	0.0497568	Hypermethylated	chr22
cg23678643_BC21	-0.14563	5.04287	8.6475e-05	0.0295523	Hypomethylated	chr11	TSS1500;TSS1500	DEPDC7;DEPDC7
cg21555177_TC21	-0.14564	5.04322	0.000260689	0.0423871	Hypomethylated	chr6	exon_3	HSD17B8
cg25228074_BC21	0.145671	5.04429	9.50097e-05	0.030399	Hypermethylated	chr20	exon_13;exon_13	SRC;SRC
cg23168280_BC21	0.145683	5.04471	0.000303097	0.0449216	Hypermethylated	chr10
cg05247914_TC11	-0.145717	5.04588	0.000148361	0.0350035	Hypomethylated	chr19	TSS1500;TSS1500;TSS1500;TSS200	FXYD1;FXYD1;FXYD1;FXYD1
cg16246425_BC21	-0.145789	5.04837	0.000258153	0.0422603	Hypomethylated	chr3
cg03070981_BC21	0.145802	5.04883	0.000369184	0.0484893	Hypermethylated	chr9
cg01497589_TC21	0.145855	5.05064	9.01079e-05	0.0298494	Hypermethylated	chr20	exon_6;exon_5	GFRA4;GFRA4
cg00524561_TC11	0.145978	5.05491	0.00021737	0.0397521	Hypermethylated	chr12
cg00410459_BC21	0.1461	5.05912	0.000178734	0.0371316	Hypermethylated	chr2
cg03565280_BC21	-0.14611	5.05948	5.63956e-05	0.025884	Hypomethylated	chr5
cg14268055_BC21	-0.14618	5.06187	0.000201162	0.0386362	Hypomethylated	chr9	TSS1500;TSS1500;TSS1500;TSS1500;TSS1500;TSS1500;TSS1500;TSS1500;TSS1500;TSS1500	RALGPS1;RALGPS1;RALGPS1;RALGPS1;RALGPS1;RALGPS1;RALGPS1;RALGPS1;RALGPS1;RALGPS1
cg13786023_TC21	-0.146315	5.06654	3.88976e-05	0.0234421	Hypomethylated	chr1
cg11670000_TC21	0.146439	5.07085	2.57473e-05	0.0213053	Hypermethylated	chr19
cg08795673_TC21	0.146663	5.07859	8.77605e-05	0.0296901	Hypermethylated	chr12
cg03545166_BC21	-0.146668	5.07875	8.71268e-05	0.0296068	Hypomethylated	chr2
cg07313828_BC21	0.146734	5.08104	0.000168919	0.0364865	Hypermethylated	chr6
cg26103610_BC21	0.146806	5.08351	0.000132115	0.0337925	Hypermethylated	chr22
cg00947859_BC21	-0.146886	5.08629	0.000118225	0.0325674	Hypomethylated	chr21	exon_1;3UTR	KRTAP10-11;KRTAP10-11
cg05044743_BC11	-0.146934	5.08796	1.19554e-06	0.00968271	Hypomethylated	chr17	TSS1500	SP6
cg05180710_BC21	-0.146988	5.08983	0.000260032	0.0423432	Hypomethylated	chr7
cg11960757_BC21	0.14699	5.08989	0.000111064	0.0319069	Hypermethylated	chr7
cg00566899_TC21	0.147034	5.09142	0.000186599	0.0376318	Hypermethylated	chr1
cg12407791_TC21	0.147081	5.09304	9.25997e-05	0.0302314	Hypermethylated	chr17
cg19240569_TC21	0.14729	5.10025	0.000107797	0.031519	Hypermethylated	chr11	TSS1500	PLAAT2
cg07627639_BC21	0.147322	5.10137	0.000254082	0.0420224	Hypermethylated	chr16
cg25374919_BC21	0.147429	5.10504	7.26317e-05	0.0279999	Hypermethylated	chr20
cg19969083_TC21	0.147479	5.1068	0.000226681	0.0403395	Hypermethylated	chr13
cg01080413_TC21	0.147496	5.10739	0.000301565	0.0447888	Hypermethylated	chr10
cg24810917_BC21	0.147518	5.10813	0.000363762	0.0481974	Hypermethylated	chr11
cg15970363_BC21	-0.147658	5.11297	0.000122353	0.0330217	Hypomethylated	chr3	TSS1500;TSS1500	ZNF445;ZNF445
cg24178676_BC21	0.147766	5.11669	6.88579e-05	0.0273681	Hypermethylated	chr5
cg22582200_BC21	0.14778	5.11718	5.29816e-05	0.0254665	Hypermethylated	chr17
cg05874549_BC21	-0.147815	5.11842	9.10408e-05	0.0299683	Hypomethylated	chr8
cg13465381_BC21	-0.147839	5.11923	0.000239793	0.0410551	Hypomethylated	chr1
cg24219871_TC21	0.147847	5.1195	3.43227e-05	0.0226168	Hypermethylated	chr19
cg17971113_TC21	0.147882	5.12073	0.000119845	0.0327504	Hypermethylated	chr4
cg04014180_TC21	0.147944	5.12287	0.00028205	0.0437234	Hypermethylated	chr2
cg12891269_BC21	-0.147966	5.12363	4.22736e-05	0.0240459	Hypomethylated	chr4
cg24120969_TC21	0.148027	5.12573	0.000316575	0.0457776	Hypermethylated	chr19
cg09409404_TC21	0.148045	5.12636	0.00033162	0.0465197	Hypermethylated	chr9	TSS200	ADAMTSL2
cg00124004_TC21	-0.148049	5.12648	0.000340118	0.0468949	Hypomethylated	chr8	TSS1500	RMDN1
cg20924631_TC21	0.148096	5.12813	0.000344126	0.0470902	Hypermethylated	chr11
cg07546508_TC21	0.148215	5.13223	6.44873e-05	0.0269418	Hypermethylated	chr6
cg18675600_BC21	-0.148409	5.13893	0.000187516	0.0376405	Hypomethylated	chr8	5UTR;exon_1;5UTR;exon_2	PTP4A3;PTP4A3;PTP4A3;PTP4A3
cg10811478_BC21	0.148475	5.14121	0.000402512	0.0499695	Hypermethylated	chr1
cg12139353_BC21	-0.148477	5.1413	0.000379345	0.0489795	Hypomethylated	chr11	exon_2;3UTR;exon_4	GVQW3;GVQW3;GVQW3
cg27070965_BC21	-0.148522	5.14285	0.000371659	0.0486323	Hypomethylated	chr7	exon_2;TSS1500	ATP6V1F;ATP6V1FNB
cg15151059_BC21	0.148613	5.14597	5.20208e-05	0.0252433	Hypermethylated	chr1	exon_22;3UTR;exon_22;3UTR;exon_22;3UTR;exon_22;3UTR;exon_22;3UTR;exon_22;3UTR;exon_22;3UTR;exon_22;3UTR;exon_21	SETDB1;SETDB1;SETDB1;SETDB1;SETDB1;SETDB1;SETDB1;SETDB1;SETDB1;SETDB1;SETDB1;SETDB1;SETDB1;SETDB1;SETDB1;SETDB1;SETDB1
cg01662455_TC21	0.148715	5.14952	0.000188752	0.0377201	Hypermethylated	chr19	exon_1	PLVAP
cg20722066_BC21	-0.148784	5.1519	0.000163506	0.0362059	Hypomethylated	chr15
cg18968778_TC21	-0.148826	5.15336	0.000383618	0.0492058	Hypomethylated	chr3
cg17013803_BC21	0.148893	5.15567	0.000286306	0.0439786	Hypermethylated	chr10
cg15416870_BC21	0.148914	5.15639	0.000335656	0.0466661	Hypermethylated	chr1
cg02350790_TC11	0.148917	5.15651	0.000196361	0.0382844	Hypermethylated	chr10
cg26753037_BC11	-0.148986	5.15886	7.44252e-05	0.0281535	Hypomethylated	chr1	TSS1500;TSS1500	ACOT11;ACOT11
cg23048803_BC21	0.149112	5.16323	0.000208879	0.0391888	Hypermethylated	chr17
cg22905922_BC21	0.149263	5.16845	0.000374052	0.048737	Hypermethylated	chr13
cg16977825_BC21	0.149305	5.16991	0.000334034	0.0466155	Hypermethylated	chr11
cg06650379_BC11	-0.149324	5.17057	0.000277525	0.0434391	Hypomethylated	chr4
cg27182935_TC21	-0.149356	5.17165	0.000337826	0.046795	Hypomethylated	chr16
cg18111764_TC21	0.149361	5.17184	0.000216768	0.039711	Hypermethylated	chr20	TSS200	RIPOR3-AS1
cg22368413_TC21	-0.149366	5.17202	0.000314355	0.0456084	Hypomethylated	chr2
cg11238564_TC21	-0.149388	5.17278	0.000386022	0.0493016	Hypomethylated	chr16	TSS1500;TSS1500;TSS1500;TSS1500;TSS1500;TSS1500;TSS1500;TSS1500	KIAA0895L;KIAA0895L;KIAA0895L;KIAA0895L;KIAA0895L;KIAA0895L;KIAA0895L;KIAA0895L
cg09489896_TC21	-0.149487	5.1762	0.000245944	0.0414904	Hypomethylated	chr6	exon_4;exon_3;exon_3;exon_4;exon_4;exon_4	CCND3;CCND3;CCND3;CCND3;CCND3;CCND3
cg09869729_TC21	0.149577	5.1793	0.000212861	0.0394988	Hypermethylated	chr5	TSS200	HK3
cg23709172_TC21	-0.149629	5.18111	0.000289965	0.0441445	Hypomethylated	chr14
cg13398658_BC21	0.149674	5.18265	0.000380912	0.0490476	Hypermethylated	chr3
cg00755501_BC21	0.1497	5.18355	0.000222696	0.0400775	Hypermethylated	chr15
cg13853136_BC21	-0.149838	5.18834	0.000114725	0.0322988	Hypomethylated	chr8
cg15445722_TC21	0.149843	5.18851	5.16509e-05	0.0251942	Hypermethylated	chr14	TSS1500;TSS1500	FAM71D;FAM71D
cg24125386_TC21	0.149852	5.18881	9.37399e-05	0.0303403	Hypermethylated	chr5
cg07725183_BC21	0.149868	5.18935	6.70442e-05	0.0272099	Hypermethylated	chr6	exon_3;exon_3;exon_3	NOTCH4;NOTCH4;NOTCH4
cg06517940_TC21	0.150004	5.19408	0.000361051	0.0480699	Hypermethylated	chr1
cg05545808_TC21	0.150005	5.19411	8.64361e-05	0.0295523	Hypermethylated	chr16	exon_10;exon_10	CMIP;CMIP
cg14474320_BC21	-0.150009	5.19424	0.000140584	0.0344934	Hypomethylated	chr18
cg03331473_TC21	0.150031	5.195	7.84345e-05	0.0285645	Hypermethylated	chr15	5UTR;exon_1	THSD4;THSD4
cg00738571_TC21	0.150098	5.19732	0.000171639	0.0366478	Hypermethylated	chr6
cg23193888_BC21	0.150132	5.1985	0.000236483	0.0408709	Hypermethylated	chr6
cg01924952_TC11	0.150209	5.20114	0.000370255	0.0485481	Hypermethylated	chr2
cg12992240_BC21	-0.15029	5.20394	7.54038e-06	0.0153013	Hypomethylated	chr11	exon_1	LINC02724
cg17057860_TC21	-0.150297	5.2042	0.000231141	0.0405198	Hypomethylated	chr1	TSS1500;TSS1500	TMEM125;TMEM125
cg21438541_BC21	-0.150315	5.20481	0.000298533	0.0445973	Hypomethylated	chr16
cg27409802_TC21	-0.15033	5.20532	0.000396068	0.0498065	Hypomethylated	chr3
cg01341543_BC21	0.150385	5.20723	6.65774e-05	0.0272099	Hypermethylated	chr3
cg16970979_BC21	0.150442	5.20921	0.000138136	0.0343068	Hypermethylated	chr15	5UTR;exon_1	SLC24A1;SLC24A1
cg09835408_BC21	0.150474	5.21032	0.000213009	0.0395121	Hypermethylated	chr20
cg00743238_BC21	-0.150571	5.21365	0.000270633	0.0429107	Hypomethylated	chr14
cg07228860_BC21	0.15064	5.21604	0.00015789	0.0357675	Hypermethylated	chr8
cg24112005_TC21	-0.15069	5.21779	0.000131877	0.0337744	Hypomethylated	chr19
cg06654691_TC11	-0.150752	5.21992	0.000294289	0.0444482	Hypomethylated	chr17	exon_3;exon_3;exon_3	PLEKHH3;PLEKHH3;PLEKHH3
cg24968624_TC21	0.150804	5.22171	0.000127952	0.0334542	Hypermethylated	chr5
cg13718960_TC21	0.150817	5.22217	6.76205e-05	0.0272243	Hypermethylated	chr14	TSS1500;TSS1500;TSS1500;TSS1500	RNASE1;RNASE1;RNASE1;RNASE1
cg00091302_TC21	0.150891	5.22471	0.00034064	0.046922	Hypermethylated	chr1
cg00257225_BC21	-0.150924	5.22586	0.000220011	0.0399032	Hypomethylated	chr3
cg09390001_TC21	0.150925	5.2259	2.38371e-05	0.0207418	Hypermethylated	chr15
cg19262963_TC21	0.150925	5.22591	0.000243793	0.0413627	Hypermethylated	chr12	TSS1500;TSS1500	SLC26A10;SLC26A10
cg24166628_TC21	-0.150932	5.22613	0.000125177	0.0332446	Hypomethylated	chr3	TSS200	TNNC1
cg06458248_BC11	-0.15096	5.22711	6.60022e-05	0.0271847	Hypomethylated	chr19
cg01264126_BC21	0.151077	5.23114	0.000331772	0.046528	Hypermethylated	chr6	exon_11	FNDC1
cg19223075_BC21	0.151091	5.23165	0.000114531	0.0322854	Hypermethylated	chr13
cg21481937_TC11	0.15113	5.23299	0.000193028	0.0381038	Hypermethylated	chr12
cg19510318_BC21	-0.151194	5.2352	0.000251961	0.0419029	Hypomethylated	chr12	TSS1500	MIR616
cg01809198_BC21	-0.151249	5.23709	0.000248255	0.0416003	Hypomethylated	chr7
cg16267420_BC21	0.151366	5.24113	0.000261372	0.0424589	Hypermethylated	chr11
cg22896917_TC21	0.151402	5.2424	5.51875e-05	0.0256959	Hypermethylated	chr6	exon_2;exon_2;exon_2;exon_2;exon_2;exon_2	ZSCAN16;ZSCAN16;ZSCAN16;ZSCAN16;ZSCAN16;ZSCAN16-AS1
cg24335984_BC21	0.151422	5.24308	0.000256207	0.0421496	Hypermethylated	chr3	TSS1500;TSS1500	HYAL2;HYAL2
cg22063654_TC21	0.151439	5.24367	0.000241757	0.0412049	Hypermethylated	chr8
cg09442403_BC21	0.151489	5.24537	0.000222849	0.0400843	Hypermethylated	chr3
cg17311469_BC21	0.151554	5.24763	0.000100566	0.0309427	Hypermethylated	chr12
cg19223018_BC21	0.15157	5.24821	1.99707e-05	0.0193612	Hypermethylated	chr13
cg03987884_TC21	-0.151574	5.24834	5.73863e-05	0.0259812	Hypomethylated	chr18
cg20539890_TC21	0.151625	5.2501	8.63881e-05	0.0295523	Hypermethylated	chr15
cg09423875_TC21	-0.151738	5.254	4.41182e-05	0.0242356	Hypomethylated	chr6	TSS1500	TNXB
cg11338606_BC21	-0.151954	5.26145	0.000388538	0.0494565	Hypomethylated	chr5
cg23084833_BC21	-0.152028	5.26402	0.000379446	0.0489795	Hypomethylated	chr17
cg11887612_TC21	0.152051	5.26482	0.000223812	0.0401512	Hypermethylated	chr20
cg07582578_TC21	0.152069	5.26544	0.000172716	0.0366903	Hypermethylated	chr5
cg13187990_BC21	-0.152087	5.26607	3.36122e-05	0.0225856	Hypomethylated	chr8
cg15393420_BC21	0.152141	5.26792	0.000290607	0.0441623	Hypermethylated	chr9
cg01868745_BC21	0.152145	5.26806	0.000163658	0.0362239	Hypermethylated	chr2
cg00028778_BC21	0.152228	5.27094	5.51236e-05	0.0256959	Hypermethylated	chr1
cg12716601_TC21	0.152272	5.27245	7.69375e-05	0.028484	Hypermethylated	chr12
cg23733384_TC21	-0.152288	5.273	0.000201783	0.0386662	Hypomethylated	chr1	exon_2	GJC2
cg22953157_TC21	0.152422	5.27764	0.000343111	0.0470769	Hypermethylated	chr17
cg02050553_BC21	0.152446	5.27845	3.11603e-05	0.0222446	Hypermethylated	chr1
cg25027801_BC21	-0.152462	5.27903	0.000262008	0.0425054	Hypomethylated	chr4
cg23183069_TC21	-0.152467	5.2792	1.61113e-05	0.0182598	Hypomethylated	chr6
cg18572413_TC11	0.152559	5.28238	0.000126644	0.0333919	Hypermethylated	chr2	exon_4;3UTR;exon_3;3UTR;exon_4;3UTR;exon_3;3UTR;exon_5;3UTR;exon_4;3UTR;exon_3;exon_2	SNORC;SNORC;SNORC;SNORC;SNORC;SNORC;SNORC;SNORC;SNORC;SNORC;SNORC;SNORC;SNORC;SNORC
cg14127013_BC21	0.152596	5.28363	9.97492e-05	0.0308518	Hypermethylated	chr1	exon_14	SPAG17
cg20075807_TC21	0.152618	5.28441	1.01901e-05	0.0162955	Hypermethylated	chr17
cg26864028_BC21	0.152618	5.28441	0.00027239	0.0430369	Hypermethylated	chr19	exon_1;5UTR;exon_1	EPOR;EPOR;EPOR
cg02757061_BC21	0.152686	5.28677	0.000320783	0.0459502	Hypermethylated	chr6
cg26025505_BC21	-0.152709	5.28757	0.000270728	0.0429183	Hypomethylated	chr11
cg20589120_TC21	0.152713	5.28769	0.000107182	0.03148	Hypermethylated	chr4	TSS1500	LNX1
cg04256734_BC21	0.152717	5.28783	0.000184299	0.0375233	Hypermethylated	chr21
cg21113018_BC21	0.152762	5.28939	0.000168987	0.0364924	Hypermethylated	chr8
cg25304198_BC21	0.152921	5.29487	0.000296419	0.0445745	Hypermethylated	chr13
cg08700521_BC21	0.152924	5.295	0.000274482	0.0431768	Hypermethylated	chr5
cg26607103_TC21	0.152989	5.29724	9.40562e-05	0.0303601	Hypermethylated	chr10	TSS200;TSS200	ANK3;ANK3
cg24634506_BC21	0.153024	5.29843	0.000171725	0.0366478	Hypermethylated	chr19	exon_7;exon_7	STRN4;STRN4
cg02431672_BC21	0.153057	5.2996	0.000401313	0.0499428	Hypermethylated	chr1
cg03177376_BC21	-0.153094	5.30085	0.000246046	0.0414999	Hypomethylated	chr2
cg20348207_BC21	0.153169	5.30345	0.00035441	0.0476498	Hypermethylated	chr11
cg23895674_BC21	0.15318	5.30383	0.000219172	0.0398319	Hypermethylated	chr19
cg15641364_TC11	0.15327	5.30695	8.05764e-05	0.0288508	Hypermethylated	chr1
cg10197238_BC21	0.153274	5.30708	0.00025665	0.0421599	Hypermethylated	chr14	3UTR;exon_2;3UTR;exon_2;3UTR;exon_3;3UTR;exon_3	RNASE1;RNASE1;RNASE1;RNASE1;RNASE1;RNASE1;RNASE1;RNASE1
cg03413809_BC21	0.153277	5.30718	7.96556e-05	0.0287234	Hypermethylated	chr2
cg25607948_TC21	0.153324	5.30881	0.000104355	0.0312887	Hypermethylated	chr1
cg18116619_TC21	0.153344	5.30951	0.000322298	0.0459794	Hypermethylated	chr14
cg01002722_TC21	0.153367	5.3103	5.68135e-05	0.0259433	Hypermethylated	chr7
cg10601943_BC21	0.15338	5.31073	0.000156576	0.035767	Hypermethylated	chr6	exon_4;exon_4	HLA-F;HLA-F
cg01757168_BC21	-0.153396	5.31128	0.000194314	0.0381585	Hypomethylated	chr3
cg24623360_BC21	0.153458	5.31344	0.000293497	0.0443972	Hypermethylated	chr11
cg05437009_TC21	0.153462	5.31357	4.76216e-05	0.0248141	Hypermethylated	chr3
cg05046097_TC21	0.153508	5.31516	0.000381528	0.0490476	Hypermethylated	chr10	TSS1500;TSS1500	SNCG;MMRN2
cg18502660_BC21	0.153544	5.3164	0.000370105	0.0485481	Hypermethylated	chr13
cg25784165_BC21	-0.153576	5.31751	0.000117789	0.0325352	Hypomethylated	chr11
cg20754499_BC21	-0.153625	5.31921	0.000223014	0.0400941	Hypomethylated	chr8	exon_21;exon_21	VPS13B;VPS13B
cg03714198_BC21	0.153649	5.32003	7.79015e-05	0.0285645	Hypermethylated	chr2
cg10870160_BC21	0.153654	5.32022	0.000103184	0.031145	Hypermethylated	chr17
cg07364295_BC21	0.153654	5.32023	0.000183083	0.0374226	Hypermethylated	chr4
cg17079374_BC21	0.153668	5.32069	0.000334827	0.0466488	Hypermethylated	chr1
cg21931115_TC21	-0.153668	5.32069	8.47004e-06	0.0155726	Hypomethylated	chr10
cg21948783_TC21	-0.153682	5.32117	0.000265119	0.0426797	Hypomethylated	chr12	exon_1	WNT1
cg24222580_TC11	0.153766	5.3241	0.000113026	0.0321541	Hypermethylated	chr13
cg19976988_BC21	0.153772	5.32428	2.93731e-06	0.011909	Hypermethylated	chr14
cg01789792_BC21	0.153869	5.32765	0.000274089	0.0431595	Hypermethylated	chr1	TSS1500;TSS1500	SAMD11;SAMD11
cg10945587_BC21	0.153874	5.32782	0.000203788	0.0388557	Hypermethylated	chr17
cg09477575_BC21	-0.153875	5.32787	0.000387839	0.0494079	Hypomethylated	chr1
cg22386073_TC21	-0.153888	5.3283	0.000246104	0.0415016	Hypomethylated	chr8
cg23562307_BC21	0.153938	5.33001	0.000228611	0.0404335	Hypermethylated	chr3
cg04369787_BC21	0.153985	5.33166	5.97109e-05	0.0262711	Hypermethylated	chr6
cg23252698_TC21	0.15399	5.33184	0.000150817	0.035223	Hypermethylated	chr8
cg20978858_BC21	0.154215	5.33959	0.000328267	0.0463263	Hypermethylated	chr22
cg01331196_TC21	0.154223	5.33988	0.000141233	0.0345178	Hypermethylated	chr3
cg16183931_BC21	-0.154228	5.34006	0.000145329	0.0348529	Hypomethylated	chr11
cg11801374_TC21	0.154236	5.34034	0.000117407	0.0325034	Hypermethylated	chr20	TSS1500;TSS1500	CCM2L;CCM2L
cg16398133_BC11	-0.154255	5.34099	6.05238e-05	0.0264174	Hypomethylated	chr2
cg24686153_BC21	0.154347	5.34417	5.83931e-05	0.0260306	Hypermethylated	chr15
cg22641406_BC21	0.154388	5.34558	0.000124296	0.0331501	Hypermethylated	chr22
cg09274091_BC21	0.154439	5.34734	0.000379637	0.048983	Hypermethylated	chr14	TSS1500;TSS1500;TSS1500;TSS1500;TSS1500;TSS1500;TSS1500;TSS1500	LTB4R;CIDEB;CIDEB;CIDEB;CIDEB;CIDEB;CIDEB;CIDEB
cg16405946_TC21	0.154447	5.34762	4.30505e-05	0.0240668	Hypermethylated	chrX	TSS1500;TSS1500;TSS1500	DNASE1L1;DNASE1L1;DNASE1L1
cg13274149_BC21	-0.154534	5.35064	5.35676e-06	0.0135238	Hypomethylated	chr9	exon_2;3UTR	TOR4A;TOR4A
cg22261669_BC11	0.154564	5.35167	0.000271056	0.0429514	Hypermethylated	chr13
cg16584662_BC21	0.154586	5.35243	0.000308188	0.0451931	Hypermethylated	chr15
cg12319246_TC21	0.154606	5.35311	0.000192613	0.0380483	Hypermethylated	chr1
cg24045142_BC21	-0.154627	5.35384	0.000261307	0.0424589	Hypomethylated	chr1
cg14285050_TC11	0.154713	5.35683	0.000375564	0.0488112	Hypermethylated	chr1
cg04653308_TC21	-0.154848	5.36148	8.33548e-05	0.029169	Hypomethylated	chr9	TSS1500	PTPA
cg14513685_BC21	0.154865	5.36206	0.000240788	0.0411362	Hypermethylated	chr15
cg27404198_TC21	-0.154867	5.36212	0.000189422	0.0377929	Hypomethylated	chr8
cg06693222_BC21	-0.154895	5.3631	0.000165759	0.0363703	Hypomethylated	chr6	TSS200	LINC01564
cg21577049_BC21	0.154951	5.36505	0.000254718	0.0420557	Hypermethylated	chr2
cg03005211_BC21	-0.155005	5.3669	0.000246547	0.0415449	Hypomethylated	chr2
cg18519958_BC21	-0.155026	5.36764	0.000314008	0.0455894	Hypomethylated	chr13
cg22281994_TC21	-0.155058	5.36872	0.000344967	0.0471369	Hypomethylated	chr22	TSS1500	PVALB
cg19835802_BC21	0.155076	5.36935	0.00031975	0.0459124	Hypermethylated	chr3
cg02875787_BC21	0.155194	5.37344	0.000252246	0.0419109	Hypermethylated	chr10
cg19278216_TC21	-0.155196	5.37352	0.000295529	0.0445264	Hypomethylated	chr14
cg01250016_TC21	0.155289	5.37673	0.000210448	0.0393328	Hypermethylated	chr1	exon_2;5UTR;exon_2;5UTR	IGSF3;IGSF3;IGSF3;IGSF3
cg11025918_BC21	-0.155408	5.38082	0.000279125	0.0435145	Hypomethylated	chr6	exon_27;exon_27;exon_26	NOTCH4;NOTCH4;NOTCH4
cg20900938_BC21	-0.155467	5.38287	0.000346805	0.0472591	Hypomethylated	chr4
cg16602850_BC21	0.155471	5.383	2.20608e-05	0.0202303	Hypermethylated	chr5
cg01365766_TC21	0.155561	5.38612	0.000360884	0.0480699	Hypermethylated	chr16
cg14406727_TC21	0.155599	5.38744	8.84244e-05	0.0297527	Hypermethylated	chr2
cg16116426_TC21	0.155695	5.39076	0.000335982	0.0466682	Hypermethylated	chr2
cg07601488_TC21	0.155742	5.39235	0.000155869	0.035707	Hypermethylated	chr5
cg11698756_TC21	0.155806	5.39457	0.000220576	0.0399114	Hypermethylated	chr7
cg07131358_BC21	0.155807	5.39462	0.0001412	0.0345178	Hypermethylated	chr10
cg01494139_BC21	0.155823	5.39516	0.000379612	0.048983	Hypermethylated	chr21
cg12115081_BC21	-0.155865	5.39662	0.000376911	0.0488893	Hypomethylated	chr4
cg07428907_BC21	0.155933	5.39899	0.000329605	0.0463979	Hypermethylated	chr17
cg11386098_TC11	-0.15597	5.40024	0.000269433	0.0428586	Hypomethylated	chr11
cg21410633_BC21	0.156019	5.40195	0.00034881	0.0473465	Hypermethylated	chr1
cg08277444_BC21	0.156022	5.40205	3.56968e-05	0.0229257	Hypermethylated	chr14
cg21992282_BC21	0.156044	5.4028	2.18373e-06	0.0118451	Hypermethylated	chr19
cg00570269_TC21	-0.156045	5.40285	1.19192e-05	0.0170465	Hypomethylated	chr13
cg05717794_TC11	-0.156061	5.4034	5.00027e-05	0.0251053	Hypomethylated	chr17
cg07958387_TC21	0.156112	5.40516	0.000156685	0.035767	Hypermethylated	chr5
cg00465013_BC21	0.156124	5.40559	0.000274073	0.0431595	Hypermethylated	chrX	TSS1500;TSS1500	ARHGAP36;ARHGAP36
cg16979075_TC21	0.156153	5.40659	1.58232e-05	0.0181697	Hypermethylated	chr11
cg23037765_TC21	0.156348	5.4133	0.000269891	0.0428598	Hypermethylated	chr7
cg09789252_BC21	-0.156376	5.41427	0.000212536	0.0394621	Hypomethylated	chr19	exon_1;5UTR;TSS1500	ASPDH;ASPDH;ASPDH
cg23146183_TC21	0.15642	5.41578	0.000327659	0.046291	Hypermethylated	chr6
cg06230451_TC21	-0.156438	5.41643	0.000110211	0.031804	Hypomethylated	chr4	exon_12;exon_12;exon_10	SH3TC1;SH3TC1;SH3TC1
cg09283150_BC21	0.156454	5.41699	6.43293e-05	0.0269325	Hypermethylated	chr16
cg26552042_BC21	-0.156495	5.4184	0.000291497	0.0442193	Hypomethylated	chr7	TSS1500;TSS1500	GIMAP4;GIMAP4
cg03234093_BC21	0.156619	5.42267	0.000233624	0.040681	Hypermethylated	chr9
cg22046567_BC21	-0.156679	5.42476	0.000336521	0.0466969	Hypomethylated	chr18
cg23768117_BC21	0.15681	5.42928	0.000357965	0.0478923	Hypermethylated	chr17
cg24908585_BC21	0.156948	5.43405	1.82153e-05	0.0187787	Hypermethylated	chr20
cg11080731_BC21	0.157082	5.43868	0.000193796	0.0381561	Hypermethylated	chr12
cg21585414_BC21	-0.157084	5.43873	0.000134978	0.0340985	Hypomethylated	chr21	exon_2	GRIK1-AS1
cg19561672_TC21	0.157093	5.43906	0.000260655	0.0423871	Hypermethylated	chr14
cg11217960_BC11	-0.157126	5.4402	0.000149511	0.0350786	Hypomethylated	chr12
cg17193100_TC21	0.157164	5.44152	1.88598e-05	0.0190929	Hypermethylated	chr3
cg26565580_TC21	0.157288	5.44578	3.4258e-06	0.0123923	Hypermethylated	chr15
cg01381934_BC11	0.157333	5.44733	0.000118	0.0325375	Hypermethylated	chr3	TSS1500	STAB1
cg03261155_BC21	-0.157391	5.44937	0.000356086	0.0477925	Hypomethylated	chr1
cg07331286_BC21	-0.157406	5.44986	0.000374602	0.048776	Hypomethylated	chr21
cg14245635_TC21	0.157442	5.45112	0.000244217	0.0413656	Hypermethylated	chr17
cg26907472_TC21	0.157452	5.45145	0.000135058	0.0340985	Hypermethylated	chr16
cg27105577_TC21	-0.157496	5.45298	4.32585e-05	0.0240668	Hypomethylated	chr6	TSS1500;TSS1500	CSNK2B;CSNK2B
cg05573434_TC21	0.157504	5.45327	0.000314772	0.0456322	Hypermethylated	chr4
cg16498237_TC11	-0.157522	5.45387	0.000402956	0.0499906	Hypomethylated	chr8
cg13696474_BC11	-0.157571	5.45558	0.000176265	0.0369571	Hypomethylated	chr16	TSS200	BAIAP3
cg13898445_BC21	0.15759	5.45624	0.000356594	0.0478239	Hypermethylated	chr3
cg17007451_BC11	-0.157607	5.45682	7.81307e-05	0.0285645	Hypomethylated	chr11
cg26818257_TC21	0.157625	5.45743	0.000343189	0.0470769	Hypermethylated	chr2	exon_25	CROCC2
cg07160014_TC21	0.157688	5.45962	0.000115802	0.0323588	Hypermethylated	chr11
cg09385692_TC21	-0.157738	5.46135	0.000269804	0.0428595	Hypomethylated	chr5
cg21805149_TC21	0.157759	5.46209	0.000207207	0.0391114	Hypermethylated	chr14
cg13740709_BC21	-0.157869	5.46585	0.000109171	0.0317175	Hypomethylated	chr3
cg11560600_BC11	-0.157883	5.46634	0.000283486	0.0438023	Hypomethylated	chr5
cg01708091_TC21	0.157917	5.46752	0.000236664	0.0408818	Hypermethylated	chr6
cg26656751_BC11	0.157945	5.46848	2.73277e-05	0.0216933	Hypermethylated	chr17
cg01262865_TC21	0.15799	5.47007	0.000260171	0.042345	Hypermethylated	chr16	TSS200	BCAR1
cg04092766_BC21	0.157995	5.47021	7.62201e-05	0.0283809	Hypermethylated	chr10
cg25467532_TC21	-0.158038	5.47171	0.000169478	0.0365032	Hypomethylated	chr20
cg09442017_BC21	0.158081	5.4732	0.000137169	0.0342191	Hypermethylated	chr10
cg16779976_TC21	-0.158186	5.47683	0.000199053	0.0384493	Hypomethylated	chr10	exon_1;exon_1;exon_1;exon_1;exon_1;exon_1;exon_1;exon_1;exon_1	BLNK;BLNK;BLNK;BLNK;BLNK;BLNK;BLNK;BLNK;BLNK
cg06850526_BC21	0.158188	5.4769	0.000296432	0.0445745	Hypermethylated	chr17	TSS1500;TSS1500	SLC38A10;SLC38A10
cg13434694_TC21	0.158208	5.4776	0.000274408	0.0431768	Hypermethylated	chr9
cg04147494_BC21	0.158243	5.47879	0.000101054	0.0309427	Hypermethylated	chr21	3UTR;exon_14;3UTR;exon_13	C2CD2;C2CD2;C2CD2;C2CD2
cg08083930_BC21	-0.158314	5.48123	0.000245555	0.0414477	Hypomethylated	chr5
cg11795276_BC21	0.158383	5.48363	0.000282741	0.0437615	Hypermethylated	chr12
cg20377104_BC21	0.158452	5.48601	0.00022628	0.0403289	Hypermethylated	chr13
cg00051824_BC21	0.158493	5.48743	1.24074e-05	0.0171678	Hypermethylated	chr1
cg14237376_TC21	0.15852	5.48838	0.000275303	0.0432317	Hypermethylated	chr6
cg02753354_BC21	0.158678	5.49384	0.000340942	0.0469495	Hypermethylated	chr19
cg04954615_BC21	-0.158688	5.49418	0.000174639	0.0367927	Hypomethylated	chr4
cg03154077_BC21	0.158732	5.4957	0.000235856	0.0408221	Hypermethylated	chr6	exon_4;TSS200	HLA-B;MIR6891
cg25175281_BC21	0.158825	5.49889	5.52014e-06	0.0136658	Hypermethylated	chr20	exon_10;exon_9;exon_10;exon_10	ZNF341;ZNF341;ZNF341;ZNF341
cg00232812_BC21	0.158868	5.5004	0.000168871	0.0364847	Hypermethylated	chr1
cg18556280_BC21	-0.158907	5.50175	0.000391018	0.0495699	Hypomethylated	chr11	3UTR;exon_19;3UTR;exon_10;3UTR;exon_19;3UTR;exon_19;3UTR;exon_11;3UTR;exon_11;3UTR;exon_19;3UTR;exon_18;3UTR;exon_10;3UTR;exon_11;3UTR;exon_11;3UTR;exon_8;3UTR;exon_7;3UTR;exon_10;3UTR;exon_8;3UTR;exon_11;3UTR;exon_20;3UTR;exon_19;3UTR;exon_20;3UTR;exon_19;3UTR;exon_19;3UTR;exon_15;3UTR;exon_21;3UTR;exon_20;3UTR;exon_20;3UTR;exon_20;3UTR;exon_20;3UTR;exon_19;3UTR;exon_19;3UTR;exon_20;3UTR;exon_20…	SYTL2;SYTL2;SYTL2;SYTL2;SYTL2;SYTL2;SYTL2;SYTL2;SYTL2;SYTL2;SYTL2;SYTL2;SYTL2;SYTL2;SYTL2;SYTL2;SYTL2;SYTL2;SYTL2;SYTL2;SYTL2;SYTL2;SYTL2;SYTL2;SYTL2;SYTL2;SYTL2;SYTL2;SYTL2;SYTL2;SYTL2;SYTL2;SYTL2;SYTL2;SYTL2;SYTL2;SYTL2;SYTL2;SYTL2;SYTL2;SYTL2;SYTL2;SYTL2;SYTL2;SYTL2;SYTL2;SYTL2;SYTL2;SYTL2;SYTL2;SYTL2;SYTL2;SYTL2;SYTL2;SYTL2;SYTL2;SYTL2;SYTL2;SYTL2;SYTL2;SYTL2;SYTL2;SYTL2;SYTL2;SYTL2;SYTL2;SYT…
cg22154566_TC21	-0.15891	5.50183	0.00031722	0.0457793	Hypomethylated	chr17
cg21903378_TC11	-0.158917	5.50209	7.32218e-05	0.0280972	Hypomethylated	chr14
cg24422797_BC21	0.15894	5.50287	0.000267724	0.0427947	Hypermethylated	chr17
cg06160239_BC21	0.158947	5.5031	0.000104269	0.0312871	Hypermethylated	chr9
cg25983901_BC21	-0.158977	5.50415	0.000262285	0.0425076	Hypomethylated	chr7
cg02336104_TC11	0.158995	5.50479	0.000322593	0.0459794	Hypermethylated	chr3
cg04027548_TC11	0.159033	5.50608	0.000371359	0.0486214	Hypermethylated	chr12	exon_2	KCNJ8
cg20467565_BC21	-0.159191	5.51155	0.00013745	0.0342323	Hypomethylated	chr11	TSS1500;TSS1500;TSS1500	PRMT3;PRMT3;PRMT3
cg25673931_BC21	0.159287	5.51485	0.000344171	0.0470902	Hypermethylated	chr21
cg26407424_TC21	0.159347	5.51694	0.000252917	0.0419337	Hypermethylated	chr9
cg18115757_TC21	0.159507	5.52247	2.13191e-05	0.0199234	Hypermethylated	chr14
cg16791424_BC21	-0.159555	5.52411	0.000290311	0.0441529	Hypomethylated	chr14	exon_1;TSS1500;TSS1500;TSS1500;TSS1500;TSS1500;TSS1500	NOVA1-DT;NOVA1;NOVA1;NOVA1;NOVA1;NOVA1;NOVA1
cg06739059_TC21	0.159563	5.5244	0.000275429	0.0432413	Hypermethylated	chr2	TSS200;TSS200;TSS200	ITPRIPL1;ITPRIPL1;ITPRIPL1
cg03504018_BC21	-0.159639	5.52702	0.000203045	0.0387731	Hypomethylated	chr8
cg11791452_TC21	0.159694	5.52892	4.26167e-05	0.0240668	Hypermethylated	chr2
cg09226684_TC21	-0.159745	5.53068	0.000345494	0.0471717	Hypomethylated	chr19
cg12735726_TC21	0.159876	5.5352	3.04567e-05	0.0220392	Hypermethylated	chr8
cg26251680_TC21	-0.159888	5.53563	0.000203117	0.0387731	Hypomethylated	chr1
cg02575483_BC21	0.160016	5.54006	0.000269179	0.0428586	Hypermethylated	chr6
cg16525809_TC21	0.160043	5.54099	7.8541e-05	0.0285691	Hypermethylated	chr11
cg17206095_TC21	0.160053	5.54134	0.000236456	0.0408709	Hypermethylated	chr12	exon_4	CCND2
cg19909063_TC21	-0.160119	5.5436	0.000100874	0.0309427	Hypomethylated	chr19
cg06605803_TC21	0.160127	5.54388	0.000268606	0.0428342	Hypermethylated	chr10
cg05820357_BC21	0.160135	5.54417	1.18127e-05	0.0170465	Hypermethylated	chr3
cg05848337_TC21	0.160154	5.54484	0.000100501	0.0309407	Hypermethylated	chr7
cg04258599_TC21	0.1602	5.54642	0.00015626	0.0357251	Hypermethylated	chr22
cg02758922_BC21	-0.160226	5.5473	0.000216664	0.0397101	Hypomethylated	chr13
cg08880369_BC11	0.160323	5.55066	1.48488e-05	0.0177725	Hypermethylated	chr16
cg17043875_BC21	0.160339	5.55123	4.01098e-05	0.0237202	Hypermethylated	chr8
cg01874672_TC21	-0.160352	5.55167	6.26656e-05	0.0266624	Hypomethylated	chr4
cg25643154_BC11	-0.160358	5.55187	1.72923e-05	0.0184616	Hypomethylated	chr6	5UTR;exon_4;5UTR;exon_4;5UTR;exon_1	SYTL3;SYTL3;SYTL3;SYTL3;SYTL3;SYTL3
cg19040012_TC21	0.160369	5.55226	0.000166742	0.0364115	Hypermethylated	chr6
cg02979167_TC21	0.160375	5.55246	0.00038487	0.0492687	Hypermethylated	chr3
cg10333640_TC21	0.160382	5.55269	0.000366144	0.0483154	Hypermethylated	chr5
cg09479241_BC11	-0.160418	5.55396	0.000122278	0.03302	Hypomethylated	chr17
cg08705973_BC21	0.160427	5.55426	8.57499e-05	0.0294585	Hypermethylated	chr7	TSS200;TSS200;TSS200;TSS200	MACC1-DT;MACC1-DT;MACC1-DT;MACC1
cg16316944_BC21	-0.160505	5.55695	0.000319815	0.0459124	Hypomethylated	chr17
cg24553417_TC21	0.160526	5.55768	0.000402678	0.0499703	Hypermethylated	chr13
cg22545848_BC21	0.160564	5.55899	0.000168568	0.0364782	Hypermethylated	chr17
cg27102864_BC21	-0.160598	5.56017	4.20303e-05	0.0239962	Hypomethylated	chr16
cg21136563_TC21	0.160604	5.56039	5.09763e-05	0.0251727	Hypermethylated	chr16
cg26741793_BC21	0.160617	5.56081	0.000191948	0.0379547	Hypermethylated	chr1
cg00762678_BC21	0.160649	5.56192	6.69294e-05	0.0272099	Hypermethylated	chr16
cg02776498_TC21	-0.160743	5.56516	0.000153249	0.0355198	Hypomethylated	chr11
cg13613094_BC21	-0.160782	5.56652	0.000270485	0.0429021	Hypomethylated	chr1
cg00230517_TC21	0.1608	5.56716	0.000168801	0.0364782	Hypermethylated	chr2
cg07997493_TC21	-0.160838	5.56847	0.000166359	0.0363972	Hypomethylated	chr17	exon_2	NEUROD2
cg00914630_TC21	0.16084	5.56852	0.000142697	0.0346367	Hypermethylated	chr1
cg17819635_TC21	0.160847	5.56877	4.572e-05	0.0245582	Hypermethylated	chr1	TSS1500	DYNLT5
cg05251569_TC21	0.160848	5.5688	0.00014026	0.0344898	Hypermethylated	chr6	TSS200	LINC02530
cg15339900_BC21	0.160874	5.56969	0.000339408	0.0468581	Hypermethylated	chr9
cg00021892_BC21	0.160904	5.57073	5.33715e-05	0.0255599	Hypermethylated	chr1	TSS1500;TSS1500	S100A16;S100A16
cg02397064_BC11	0.160934	5.57176	0.000257988	0.0422603	Hypermethylated	chr17
cg02043389_BC21	0.160949	5.57229	0.000122959	0.0330839	Hypermethylated	chr14	exon_3;5UTR;exon_4;5UTR;exon_4;5UTR;exon_4;5UTR;exon_4;5UTR;exon_4;5UTR	XRCC3;XRCC3;XRCC3;XRCC3;XRCC3;XRCC3;XRCC3;XRCC3;XRCC3;XRCC3;XRCC3;XRCC3
cg08320703_TC21	0.160976	5.57322	0.000396985	0.0498298	Hypermethylated	chr4
cg25780735_TC21	-0.161032	5.57516	0.0003292	0.0463604	Hypomethylated	chr13
cg11173241_TC21	-0.161073	5.57656	0.00035699	0.047842	Hypomethylated	chr9
cg05173058_TC11	-0.161078	5.57675	5.01092e-05	0.0251053	Hypomethylated	chr15
cg15606728_BC21	0.161106	5.57771	0.0003999	0.049901	Hypermethylated	chr10
cg26125690_TC21	-0.161114	5.57798	0.0003994	0.0498672	Hypomethylated	chr8
cg03034198_TC21	0.161124	5.57834	0.00032818	0.0463213	Hypermethylated	chr11	5UTR;exon_1	OR9Q1;OR9Q1
cg25100365_TC21	-0.161125	5.57836	7.92101e-05	0.0286852	Hypomethylated	chr6	TSS1500	PNRC1
cg16736301_TC21	0.161143	5.57901	7.83308e-05	0.0285645	Hypermethylated	chr11
cg20212279_BC21	0.161173	5.58004	4.00423e-05	0.0237193	Hypermethylated	chr2
cg17520654_BC21	0.161212	5.58138	0.000210067	0.0393151	Hypermethylated	chr12
cg14319132_TC21	-0.161265	5.58319	0.000222713	0.0400775	Hypomethylated	chr7
cg18500175_TC21	0.161321	5.58515	0.00016602	0.0363972	Hypermethylated	chr13
cg22941052_TC21	0.161353	5.58626	0.000231378	0.0405428	Hypermethylated	chr17
cg05406609_BC21	0.161372	5.58689	0.000350786	0.0474449	Hypermethylated	chr1
cg11100798_BC21	-0.161575	5.59391	8.14493e-05	0.0289501	Hypomethylated	chr4	TSS1500;TSS1500	LEF1-AS1;LEF1
cg15719800_TC21	0.16159	5.59444	0.00037439	0.048767	Hypermethylated	chr10
cg16193045_BC21	0.161597	5.59468	0.000168143	0.0364678	Hypermethylated	chr2
cg24334468_TC21	0.161637	5.59607	0.000342929	0.0470743	Hypermethylated	chr17
cg20566166_TC21	0.161652	5.59657	0.000102332	0.0310728	Hypermethylated	chr15
cg27303933_TC21	0.161655	5.59667	3.72414e-05	0.0231442	Hypermethylated	chr5
cg08911345_BC21	0.16166	5.59684	0.000180522	0.0372182	Hypermethylated	chr10
cg03222540_BC21	0.161665	5.59704	0.000221001	0.0399566	Hypermethylated	chr15
cg00874965_BC21	-0.161689	5.59785	0.000215361	0.0396754	Hypomethylated	chr12	exon_2;5UTR	DUSP16;DUSP16
cg03348100_BC21	0.161712	5.59866	8.46456e-05	0.0293517	Hypermethylated	chr3
cg24557206_BC21	0.161719	5.59887	5.83487e-05	0.0260306	Hypermethylated	chr5
cg02949753_TC21	0.161768	5.6006	0.000317373	0.0457845	Hypermethylated	chr2	exon_2;exon_1;exon_2;exon_2;exon_2;exon_2;exon_1	ARHGAP25;ARHGAP25;ARHGAP25;ARHGAP25;ARHGAP25;ARHGAP25;ARHGAP25
cg21374389_BC21	0.161959	5.60717	0.000228921	0.0404335	Hypermethylated	chr15
cg15552516_BC21	0.16199	5.60826	1.69292e-05	0.0184616	Hypermethylated	chr16
cg22260478_TC21	0.162008	5.60887	0.000211052	0.0393473	Hypermethylated	chr6	TSS1500	CCN2
cg19939077_TC21	-0.162009	5.60891	0.000324046	0.0460581	Hypomethylated	chr10
cg24384120_TC21	-0.16208	5.61135	0.000293091	0.0443509	Hypomethylated	chr10
cg02694884_TC11	-0.162084	5.61151	0.000307815	0.0451621	Hypomethylated	chr8
cg24852319_TC21	-0.162086	5.61157	0.000347147	0.0472845	Hypomethylated	chr6
cg11021290_TC21	0.162142	5.61351	1.35378e-05	0.0172078	Hypermethylated	chr7
cg12437148_BC21	-0.162198	5.61543	5.52153e-05	0.0256959	Hypomethylated	chr1
cg06181069_TC21	0.162255	5.61742	8.37868e-05	0.0292006	Hypermethylated	chr1	TSS200	AQP10
cg21040133_BC21	-0.162306	5.61919	0.000304516	0.0449645	Hypomethylated	chr7
cg22044398_BC21	-0.162424	5.62324	0.000296223	0.0445745	Hypomethylated	chr6
cg11257689_BC21	-0.162443	5.6239	5.54638e-05	0.0257403	Hypomethylated	chr10
cg09684429_BC21	0.162447	5.62403	1.91891e-05	0.0192351	Hypermethylated	chr11	TSS1500;TSS1500	ROBO4;ROBO4
cg21664672_BC21	-0.162535	5.62708	0.000182482	0.0374033	Hypomethylated	chr11	TSS200	NNMT
cg20972453_BC12	0.16256	5.62795	7.84771e-05	0.0285645	Hypermethylated	chr13	TSS1500	GJB6
cg13709211_TC11	0.162568	5.62821	7.81737e-05	0.0285645	Hypermethylated	chr14
cg13980808_TC21	-0.162602	5.62939	0.000188182	0.0377013	Hypomethylated	chr12
cg04688292_BC21	0.162737	5.63406	0.000194992	0.0381916	Hypermethylated	chr13
cg00467553_TC21	0.162757	5.63475	0.00018323	0.0374309	Hypermethylated	chr9	TSS1500	ALDH1B1
cg24920909_TC21	0.162817	5.63684	6.63147e-05	0.0272099	Hypermethylated	chr7
cg14722458_BC21	0.162827	5.63716	0.000306579	0.0451162	Hypermethylated	chr2
cg23263902_TC21	-0.162856	5.63818	0.000135396	0.0340985	Hypomethylated	chr18
cg03064241_TC21	-0.162894	5.63947	0.000164811	0.0362695	Hypomethylated	chr12	TSS200;TSS200;TSS200;TSS200;TSS200	RNF34;RNF34;RNF34;RNF34;RNF34
cg08035323_TC21	-0.162935	5.64091	0.000271939	0.0429925	Hypomethylated	chr2
cg04416415_TC21	-0.162961	5.64179	0.000195078	0.0381916	Hypomethylated	chr5	TSS200	PRLR
cg09944248_BC21	0.162994	5.64295	0.000332897	0.046528	Hypermethylated	chr6
cg21892967_TC21	-0.163009	5.64345	0.000280122	0.0436043	Hypomethylated	chr19	TSS1500;TSS1500;TSS1500;TSS1500	DNMT1;DNMT1;DNMT1;DNMT1
cg19271640_TC21	-0.163022	5.6439	0.000218176	0.0397593	Hypomethylated	chr19
cg23077884_BC21	0.1631	5.64659	0.000310384	0.0453796	Hypermethylated	chr2
cg16686396_TC21	-0.163144	5.64812	0.000215391	0.0396754	Hypomethylated	chr1
cg00886780_TC21	-0.16315	5.64834	0.000360905	0.0480699	Hypomethylated	chr6
cg06309352_TC21	0.16317	5.64901	0.00020025	0.038548	Hypermethylated	chr4
cg18141722_BC21	-0.163175	5.64918	0.000301414	0.0447888	Hypomethylated	chr15
cg14122784_TC21	0.16333	5.65454	2.61171e-05	0.0214831	Hypermethylated	chr1
cg03646542_BC21	0.163431	5.65803	0.000326904	0.0462553	Hypermethylated	chr5
cg01142668_TC11	0.163443	5.65846	0.000237343	0.0408979	Hypermethylated	chr16	exon_4;exon_3;exon_3;exon_3;exon_4	SLC9A3R2;SLC9A3R2;SLC9A3R2;SLC9A3R2;SLC9A3R2
cg14269097_TC21	0.163491	5.66009	0.000255014	0.0420708	Hypermethylated	chr20
cg07831833_BC21	0.163497	5.66031	0.000269729	0.0428586	Hypermethylated	chr3
cg07279557_TC11	-0.163499	5.66039	8.24159e-05	0.0290787	Hypomethylated	chr21	TSS200;TSS200	COL18A1;COL18A1
cg11015508_BC21	0.16355	5.66216	0.000347964	0.0473183	Hypermethylated	chr3
cg20434354_TC21	0.16359	5.66351	2.273e-07	0.00676193	Hypermethylated	chr15
cg06053909_BC21	0.163604	5.66401	0.000193834	0.0381561	Hypermethylated	chr5
cg18994841_BC21	0.163654	5.66575	4.05099e-05	0.0237351	Hypermethylated	chr3	TSS1500	ARHGEF3
cg23150468_BC21	0.16366	5.66595	0.000169292	0.0365032	Hypermethylated	chr3
cg23158446_BC21	0.163702	5.6674	0.000363534	0.0481842	Hypermethylated	chr3
cg15050051_BC11	0.163708	5.66761	0.000358506	0.0479144	Hypermethylated	chr7	TSS200;TSS200;TSS200	ELFN1-AS1;ELFN1-AS1;ELFN1-AS1
cg13574086_TC21	0.163759	5.66936	0.000242567	0.0412706	Hypermethylated	chr17
cg04800028_BC21	0.163787	5.67035	0.00033104	0.0464668	Hypermethylated	chr3	exon_13;exon_15;exon_15;exon_13	NKTR;NKTR;NKTR;NKTR
cg04416734_TC11	-0.163795	5.67061	0.00032115	0.0459546	Hypomethylated	chr16	exon_5;3UTR;exon_3;3UTR;exon_4;3UTR;TSS1500;TSS1500	LOC112694756;LOC112694756;LOC112694756;LOC112694756;LOC112694756;LOC112694756;ALDOA;ALDOA
cg09513276_TC21	0.163847	5.6724	0.000202426	0.0387201	Hypermethylated	chr20
cg14691884_TC21	0.163877	5.67343	0.00039552	0.0497697	Hypermethylated	chr6
cg14258312_TC21	0.163917	5.67484	4.98635e-06	0.0130758	Hypermethylated	chr2
cg27530576_BC11	-0.163935	5.67545	0.000352605	0.0475538	Hypomethylated	chr6
cg16427046_TC21	0.164013	5.67816	2.91068e-06	0.011909	Hypermethylated	chr10
cg02715913_TC11	-0.16406	5.67977	0.000174581	0.0367927	Hypomethylated	chr4	3UTR;exon_10;3UTR;exon_10;3UTR;exon_10;3UTR;exon_9;3UTR;exon_9;3UTR;exon_9	PPP2R2C;PPP2R2C;PPP2R2C;PPP2R2C;PPP2R2C;PPP2R2C;PPP2R2C;PPP2R2C;PPP2R2C;PPP2R2C;PPP2R2C;PPP2R2C
cg01804370_TC21	0.164073	5.68022	0.000102632	0.0310906	Hypermethylated	chr7
cg03195795_TC21	0.164107	5.68139	4.49767e-05	0.0245013	Hypermethylated	chr7
cg02447857_BC21	-0.164168	5.68351	1.48756e-05	0.0177725	Hypomethylated	chr2
cg22792177_TC21	-0.164191	5.68428	0.000119234	0.0327025	Hypomethylated	chr1
cg19091245_TC21	-0.164208	5.68487	0.00028015	0.0436043	Hypomethylated	chr10
cg01238604_TC21	-0.164235	5.68582	0.000205705	0.0389938	Hypomethylated	chr9
cg01172073_BC21	0.164242	5.68604	0.000253979	0.0420224	Hypermethylated	chr6	TSS1500	LINC01512
cg04582578_TC21	0.164262	5.68674	0.000289866	0.0441445	Hypermethylated	chr2
cg17976294_TC21	0.164335	5.68927	2.71767e-05	0.0216933	Hypermethylated	chr21	exon_12	PCBP3
cg06345569_BC21	-0.164346	5.68965	7.3887e-05	0.0281509	Hypomethylated	chr6
cg15849864_BC21	0.164399	5.69147	0.00023532	0.0407883	Hypermethylated	chr15	TSS1500	HCN4
cg13848379_TC21	0.164401	5.69155	0.000304167	0.0449629	Hypermethylated	chr2
cg24439003_BC11	0.164408	5.69177	0.000307313	0.0451227	Hypermethylated	chr19	TSS1500	FXYD7
cg06495586_TC22	0.164435	5.69271	0.000347144	0.0472845	Hypermethylated	chr4	TSS1500	LNX1
cg21632975_BC21	-0.164443	5.69301	0.000136869	0.0341982	Hypomethylated	chr19
cg09972307_BC21	0.16447	5.69392	9.62477e-05	0.0305364	Hypermethylated	chr6	5UTR;exon_2;5UTR;exon_2	FYN;FYN;FYN;FYN
cg23032661_TC21	0.164497	5.69485	0.000378773	0.0489544	Hypermethylated	chr22	exon_11;exon_11;3UTR;exon_11;exon_12;3UTR;TSS1500	SEPT5-GP1BB;SEPT5-GP1BB;SEPTIN5;SEPTIN5;SEPTIN5;SEPTIN5;GP1BB
cg09062961_BC21	-0.164509	5.69526	0.000152045	0.0354081	Hypomethylated	chr2
cg21386120_TC21	0.164515	5.69548	0.000217727	0.0397593	Hypermethylated	chr17	TSS1500	GNGT2
cg23050704_BC21	0.164528	5.69593	0.000375902	0.0488112	Hypermethylated	chr17	exon_11;3UTR	CCDC40;CCDC40
cg24721673_TC21	0.164609	5.69872	0.000354731	0.0476789	Hypermethylated	chr7
cg18041077_BC21	0.164626	5.69931	0.00037923	0.0489793	Hypermethylated	chr1	TSS1500;TSS1500	MIR4259;CFAP45
cg25921609_BC11	0.164664	5.70064	0.000234688	0.0407253	Hypermethylated	chr17	exon_43;exon_42;exon_42;exon_41	MYH10;MYH10;MYH10;MYH10
cg05963036_BC21	0.164751	5.70365	3.03937e-05	0.0220392	Hypermethylated	chr3
cg24761606_BC21	0.164785	5.70481	5.09536e-05	0.0251727	Hypermethylated	chr21
cg00619978_TC21	-0.164865	5.70759	7.45115e-05	0.0281553	Hypomethylated	chr5	exon_20;exon_20;exon_20	FLT4;FLT4;FLT4
cg06812840_TC21	-0.164867	5.70765	0.000268483	0.0428305	Hypomethylated	chr17	exon_1	SOX15
cg20375836_TC11	-0.164874	5.70788	0.000288955	0.0441395	Hypomethylated	chr13
cg24438333_BC21	0.164878	5.70802	0.000240475	0.041121	Hypermethylated	chr19
cg10634115_TC21	0.164899	5.70874	5.45698e-05	0.0256124	Hypermethylated	chr17
cg00776960_TC21	0.164962	5.71092	0.000185741	0.0375728	Hypermethylated	chr15	exon_7	IGDCC4
cg26244225_BC21	0.164989	5.71186	0.000186071	0.0375751	Hypermethylated	chr12	TSS1500	APOLD1
cg14240300_BC21	-0.164994	5.71204	0.000140812	0.0345178	Hypomethylated	chr17	TSS1500;TSS1500	HOXB-AS4;HOXB9
cg09373015_BC11	0.165001	5.71228	0.000205742	0.0389938	Hypermethylated	chr6
cg17227442_BC21	0.16504	5.71361	0.000169066	0.0364924	Hypermethylated	chr12
cg04886060_TC21	-0.165052	5.71404	9.80727e-05	0.0308007	Hypomethylated	chr16
cg15996769_TC21	0.165063	5.71442	7.94721e-05	0.0286998	Hypermethylated	chr12
cg20498637_BC21	0.165077	5.7149	3.76376e-05	0.0232275	Hypermethylated	chr6
cg09482891_BC21	-0.165182	5.71852	0.000361421	0.0480767	Hypomethylated	chr2
cg12421796_BC21	0.165197	5.71903	0.000298715	0.0445973	Hypermethylated	chr7
cg08246598_BC21	-0.16534	5.724	0.000327103	0.0462752	Hypomethylated	chr4
cg02291532_TC21	-0.165421	5.72678	0.00011541	0.0323299	Hypomethylated	chr15	exon_3	THBS1
cg20989070_TC21	0.165427	5.72698	3.29701e-05	0.0225514	Hypermethylated	chr16
cg05741766_BC21	0.165428	5.72702	0.000345928	0.0471917	Hypermethylated	chr20
cg00971110_TC21	0.165452	5.72784	0.000316934	0.0457793	Hypermethylated	chr7
cg26294431_TC21	0.16558	5.73226	0.000229012	0.0404335	Hypermethylated	chr2
cg11484413_BC21	-0.165643	5.73444	0.000176812	0.036995	Hypomethylated	chr11
cg23139546_TC21	-0.165653	5.73481	8.70352e-05	0.0296068	Hypomethylated	chr17
cg16321975_TC21	0.165697	5.73631	0.000247544	0.0415768	Hypermethylated	chr2	TSS200;TSS1500;TSS200;TSS1500	INPP5D;INPP5D;INPP5D;INPP5D
cg23026595_TC21	0.16571	5.73676	0.000200269	0.038548	Hypermethylated	chr19	exon_4;exon_7;exon_7	AXL;AXL;AXL
cg16013006_TC11	-0.165721	5.73714	6.29981e-05	0.0267284	Hypomethylated	chr19	exon_3;exon_1;exon_2	HSPBP1;HSPBP1;HSPBP1
cg15016251_TC21	-0.165763	5.73858	0.000127378	0.0334059	Hypomethylated	chr10
cg05375974_BC21	0.165785	5.73937	3.63392e-05	0.0229836	Hypermethylated	chrX
cg07055143_TC21	-0.165808	5.74015	0.000187387	0.0376405	Hypomethylated	chrX	TSS1500;TSS1500	MAGEH1;MIR4536-2
cg04428446_BC21	0.16583	5.74092	2.71825e-05	0.0216933	Hypermethylated	chr7
cg10068243_BC21	0.165923	5.74413	0.000264068	0.0425972	Hypermethylated	chr12	3UTR;exon_15	NAP1L1;NAP1L1
cg16732077_BC21	0.166005	5.74697	0.000400722	0.0499207	Hypermethylated	chr6
cg02136228_TC21	0.166009	5.74709	0.000309308	0.0452855	Hypermethylated	chr1
cg13226559_BC21	0.166025	5.74766	0.000122578	0.0330612	Hypermethylated	chr8
cg21547853_BC21	0.166047	5.74839	0.000152964	0.0355198	Hypermethylated	chr16
cg06647600_BC21	0.166076	5.7494	0.0001375	0.0342323	Hypermethylated	chr1
cg04992215_BC21	-0.166102	5.7503	3.13765e-05	0.0222613	Hypomethylated	chr18
cg03424239_BC21	0.166107	5.75047	0.000224019	0.0401684	Hypermethylated	chrX	exon_41;exon_41;exon_41	CACNA1F;CACNA1F;CACNA1F
cg24420942_BC21	0.166126	5.75114	0.000356957	0.047842	Hypermethylated	chr19
cg15825409_TC21	0.166162	5.75238	8.86584e-06	0.0155815	Hypermethylated	chr5
cg24804953_BC21	0.166164	5.75246	2.49296e-05	0.0209971	Hypermethylated	chr22
cg21623808_BC21	0.166189	5.7533	1.73001e-05	0.0184616	Hypermethylated	chr16
cg21140992_TC11	-0.166267	5.756	1.02384e-05	0.0162955	Hypomethylated	chr16	TSS200	BAIAP3
cg18220873_BC21	0.166309	5.75747	0.000228398	0.0404262	Hypermethylated	chr12
cg22262561_TC11	-0.166312	5.75756	0.000331308	0.0464831	Hypomethylated	chr17
cg17078533_TC11	0.166313	5.75759	0.000351868	0.0475307	Hypermethylated	chr22
cg14158381_TC21	0.166315	5.75765	6.5269e-05	0.0270147	Hypermethylated	chr9
cg03238899_BC21	0.166316	5.75771	1.43374e-05	0.0174988	Hypermethylated	chr4
cg18986110_BC21	0.166336	5.75839	0.00040122	0.0499428	Hypermethylated	chr4
cg21566771_TC21	0.166376	5.75977	0.000343703	0.0470902	Hypermethylated	chr2
cg06440804_BC21	0.166379	5.75986	0.000338737	0.0468204	Hypermethylated	chr17	exon_18;exon_19	RNF157;RNF157
cg25074326_BC21	0.166401	5.76063	0.000369435	0.0485031	Hypermethylated	chr15
cg19906313_BC21	-0.16641	5.76094	0.000275955	0.0432969	Hypomethylated	chr14
cg06461708_BC21	0.166458	5.76261	0.000125361	0.0332837	Hypermethylated	chr7
cg19255465_TC21	-0.166472	5.7631	0.000180681	0.0372407	Hypomethylated	chr11
cg22904147_TC21	-0.166473	5.76312	0.000250694	0.0417951	Hypomethylated	chr1
cg24790707_BC21	0.166504	5.76419	0.000361101	0.0480699	Hypermethylated	chr16
cg24154326_TC21	-0.166527	5.76499	0.000164848	0.0362695	Hypomethylated	chr20
cg22035815_BC21	-0.166528	5.76501	0.000378659	0.0489544	Hypomethylated	chr1
cg20294345_TC21	-0.166529	5.76504	0.00039312	0.0496863	Hypomethylated	chr16	TSS1500	COTL1
cg14981527_BC11	-0.166597	5.76742	4.7641e-06	0.0129597	Hypomethylated	chr10
cg10823844_TC21	-0.166616	5.76808	5.70839e-05	0.0259433	Hypomethylated	chr8	TSS1500;TSS1500;TSS1500;TSS1500;TSS1500;TSS1500;TSS1500;TSS1500;TSS1500;TSS1500;TSS1500;TSS1500;TSS1500	FGFR1;FGFR1;FGFR1;FGFR1;FGFR1;FGFR1;FGFR1;FGFR1;FGFR1;FGFR1;FGFR1;FGFR1;FGFR1
cg09580592_TC11	0.166623	5.76829	4.45e-05	0.024349	Hypermethylated	chr17	3UTR;exon_22;3UTR;exon_23;3UTR;exon_8;3UTR;exon_18;3UTR;exon_23;3UTR;exon_23;3UTR;exon_23	ABR;ABR;ABR;ABR;ABR;ABR;ABR;ABR;ABR;ABR;ABR;ABR;ABR;ABR
cg00413352_BC21	-0.166665	5.76977	9.46136e-05	0.030399	Hypomethylated	chr1
cg14091106_BC21	0.166708	5.77123	6.45931e-05	0.0269418	Hypermethylated	chr9
cg03430502_TC21	-0.166727	5.77191	6.43893e-05	0.0269325	Hypomethylated	chr3	TSS200;TSS200	GAP43;GAP43
cg15464880_BC21	0.166737	5.77225	0.000340622	0.046922	Hypermethylated	chr18	TSS1500;TSS1500;TSS1500;TSS1500;TSS1500;TSS1500;TSS1500;TSS1500	TUBB6;TUBB6;TUBB6;TUBB6;TUBB6;TUBB6;TUBB6;TUBB6
cg16816665_BC21	0.166738	5.77228	0.000322556	0.0459794	Hypermethylated	chr10
cg03825736_TC21	0.166752	5.77275	0.000258799	0.0422745	Hypermethylated	chr22
cg09238332_TC11	-0.16676	5.77303	5.40347e-05	0.0256124	Hypomethylated	chr16
cg03089725_TC21	0.166789	5.77404	3.26938e-05	0.0225079	Hypermethylated	chr8
cg27228517_BC21	0.1668	5.7744	0.00039144	0.0495699	Hypermethylated	chr7
cg13242558_TC21	-0.166806	5.77463	0.000157604	0.0357675	Hypomethylated	chr3
cg24804279_BC21	0.166813	5.77486	0.000359008	0.047944	Hypermethylated	chr17
cg12131862_TC21	0.166831	5.77548	0.000110914	0.0319069	Hypermethylated	chr1
cg14366878_TC21	0.166883	5.77729	0.000331155	0.0464687	Hypermethylated	chr9
cg14445047_TC21	-0.166884	5.77732	0.0003584	0.0479144	Hypomethylated	chr9
cg02307597_TC21	0.167017	5.78192	0.000148162	0.0349745	Hypermethylated	chr19	3UTR;exon_5	ABHD8;ABHD8
cg14820360_BC11	-0.167058	5.78332	0.000184182	0.0375165	Hypomethylated	chr6	TSS200	ANKRD6
cg04709736_TC11	0.167114	5.78527	0.000311347	0.0454453	Hypermethylated	chr19	exon_1	PLVAP
cg09249657_BC21	0.167133	5.78591	1.47497e-05	0.0177725	Hypermethylated	chr4	TSS1500	RBM47
cg09569347_TC21	0.167177	5.78745	3.92853e-05	0.0234911	Hypermethylated	chr6	3UTR;exon_8	HLA-E;HLA-E
cg01499816_BC21	0.167195	5.78806	0.000365786	0.0482953	Hypermethylated	chr14
cg11619090_BC21	0.167258	5.79022	0.000213277	0.0395438	Hypermethylated	chr2
cg12991634_TC21	-0.167284	5.79113	0.000222067	0.0400196	Hypomethylated	chr4
cg17226175_BC21	0.167292	5.79142	8.17893e-05	0.0289794	Hypermethylated	chr3
cg14473567_BC21	0.167308	5.79196	8.79072e-05	0.0296901	Hypermethylated	chr9	exon_16	NOTCH1
cg01842314_TC21	-0.167361	5.79379	0.000109748	0.0317782	Hypomethylated	chr10	TSS1500	CFAP58
cg21289800_TC21	0.167411	5.79553	0.000143058	0.0346455	Hypermethylated	chr17
cg25028773_BC21	0.167414	5.79562	0.000364743	0.0482313	Hypermethylated	chr5
cg02766613_BC21	0.167477	5.79779	8.01445e-05	0.0287871	Hypermethylated	chr15
cg26930306_TC21	-0.167663	5.80422	0.000220662	0.0399114	Hypomethylated	chrX
cg06698575_BC11	-0.167701	5.80553	0.000325175	0.0461176	Hypomethylated	chr12
cg00425584_TC21	0.167786	5.80849	5.43187e-05	0.0256124	Hypermethylated	chr1
cg10988513_TC21	0.167815	5.80948	3.73076e-05	0.0231565	Hypermethylated	chr15
cg15117363_BC21	0.167837	5.81024	0.000267667	0.0427947	Hypermethylated	chr10
cg18512262_BC21	-0.167856	5.81088	0.00028682	0.0440179	Hypomethylated	chr11
cg14341467_BC21	-0.167856	5.8109	0.000307006	0.0451173	Hypomethylated	chr10	exon_11	GRK5
cg02332117_BC21	-0.167887	5.81198	0.000166094	0.0363972	Hypomethylated	chr1	TSS1500;TSS1500	S100A2;S100A2
cg26025442_BC21	0.167982	5.81524	0.000289455	0.0441443	Hypermethylated	chr10
cg23104697_TC21	-0.168013	5.81632	0.000204679	0.0389003	Hypomethylated	chr17
cg01797704_BC21	0.168088	5.81889	0.000401249	0.0499428	Hypermethylated	chr16
cg15779716_BC21	0.168116	5.81988	0.000364494	0.0482054	Hypermethylated	chr3	TSS1500;TSS1500	CDCP1;CDCP1
cg04229851_TC21	0.168143	5.82079	0.000237726	0.0408979	Hypermethylated	chr4	3UTR;exon_1	PSAPL1;PSAPL1
cg05625027_BC21	0.16817	5.82175	0.000171059	0.0366268	Hypermethylated	chr4
cg14719804_BC21	0.168175	5.8219	3.27176e-06	0.0123065	Hypermethylated	chr11
cg06639481_BC21	0.168202	5.82284	7.20204e-05	0.0278791	Hypermethylated	chr1
cg15486609_BC21	0.16826	5.82485	8.66715e-05	0.029575	Hypermethylated	chr2
cg02454657_TC21	0.168308	5.82652	0.000126858	0.0334001	Hypermethylated	chr6
cg26122203_BC21	0.168331	5.82731	0.000233609	0.040681	Hypermethylated	chr5
cg05509561_BC21	0.168339	5.82758	0.000289584	0.0441444	Hypermethylated	chr3
cg16974246_BC21	0.168403	5.82979	0.000397994	0.0498298	Hypermethylated	chr12
cg09195771_TC21	0.168406	5.82987	0.000306189	0.0450951	Hypermethylated	chr10
cg22613123_TC21	0.16846	5.83174	1.85522e-05	0.0189495	Hypermethylated	chr14
cg20836412_TC21	-0.16848	5.83243	0.000338254	0.0468007	Hypomethylated	chr8	exon_1	IMPA1P1
cg10359332_TC21	0.168493	5.8329	0.000281534	0.0436882	Hypermethylated	chr14
cg15029812_BC21	0.168495	5.83295	0.000376966	0.0488893	Hypermethylated	chr19
cg26450604_BC21	0.168544	5.83466	0.000230142	0.0404993	Hypermethylated	chr12
cg03875330_BC21	-0.168563	5.83531	0.000237664	0.0408979	Hypomethylated	chr19	TSS1500	CCDC159
cg13098991_BC21	0.168583	5.83601	1.74353e-05	0.0184869	Hypermethylated	chr5
cg08473805_TC21	0.168586	5.83611	0.000361206	0.0480699	Hypermethylated	chr11
cg15943304_BC21	0.168601	5.83662	0.000242228	0.0412368	Hypermethylated	chr1	exon_2;exon_2;exon_2;exon_2	CYP4B1;CYP4B1;CYP4B1;CYP4B1
cg01444191_BC21	-0.168619	5.83726	0.000205417	0.0389708	Hypomethylated	chr11	exon_16;exon_15;TSS200	NUMA1;NUMA1;LOC100128494
cg22080059_TC21	0.168647	5.83822	0.000105593	0.0313743	Hypermethylated	chr17
cg25103837_TC21	0.168681	5.83939	0.000270139	0.0428843	Hypermethylated	chr12
cg07124719_TC21	0.168701	5.84008	2.82492e-05	0.021785	Hypermethylated	chr4	TSS200	PCAT4
cg24818690_BC21	0.168788	5.8431	0.000177754	0.0370578	Hypermethylated	chr16
cg19339642_TC21	0.168793	5.84325	0.000337161	0.0467454	Hypermethylated	chr1
cg20449809_BC21	0.168795	5.84333	0.000104601	0.0312887	Hypermethylated	chr2
cg03756113_BC21	-0.168832	5.8446	6.8925e-05	0.0273681	Hypomethylated	chr5
cg15511420_TC21	0.168886	5.84645	0.000137931	0.0342837	Hypermethylated	chr7
cg26263675_TC22	0.16891	5.84728	0.000186856	0.0376405	Hypermethylated	chr17	exon_9;3UTR;exon_9;3UTR;exon_8;3UTR;exon_9;3UTR;exon_9;3UTR	RAB37;RAB37;RAB37;RAB37;RAB37;RAB37;RAB37;RAB37;RAB37;RAB37
cg21768042_BC21	0.168921	5.84769	5.34407e-05	0.0255797	Hypermethylated	chr5	exon_2	ARAP3
cg00956473_TC21	0.168972	5.84944	0.000150831	0.035223	Hypermethylated	chr8
cg07424889_BC21	0.168984	5.84985	0.000146905	0.034891	Hypermethylated	chr7
cg08374859_BC21	-0.169041	5.85182	0.000263941	0.0425972	Hypomethylated	chr8
cg21630608_BC21	0.169054	5.85226	0.000402738	0.0499703	Hypermethylated	chr4	TSS1500	SFRP2
cg24364318_BC21	-0.169118	5.85449	0.000103177	0.031145	Hypomethylated	chr19
cg03806483_BC21	0.169136	5.85511	8.21461e-05	0.0290604	Hypermethylated	chr16
cg24549597_TC21	0.169143	5.85534	0.00028413	0.0438283	Hypermethylated	chr2
cg17275043_BC21	-0.16919	5.85696	0.000202502	0.0387228	Hypomethylated	chr2
cg25286442_BC21	-0.169221	5.85804	0.000129658	0.0335911	Hypomethylated	chr20
cg22774831_TC21	0.169223	5.85811	4.88895e-05	0.0250104	Hypermethylated	chr17
cg15250886_BC21	0.169242	5.85877	0.000307405	0.045129	Hypermethylated	chr10	TSS1500	LRMDA
cg24384120_TC22	-0.169244	5.85883	0.000126074	0.0333377	Hypomethylated	chr10
cg00806741_BC21	-0.169279	5.86005	8.23163e-05	0.0290787	Hypomethylated	chr1
cg15074047_BC21	0.169313	5.8612	0.000371467	0.0486286	Hypermethylated	chr2
cg14915244_BC21	0.169315	5.86127	0.00031613	0.0457421	Hypermethylated	chr1
cg21614816_BC21	-0.16937	5.8632	0.000157247	0.0357675	Hypomethylated	chr8
cg08764914_TC21	-0.169386	5.86374	0.000379951	0.0490002	Hypomethylated	chr5
cg01790464_BC11	-0.169466	5.86649	0.000145018	0.0348526	Hypomethylated	chr14	TSS1500;TSS1500	SLC7A8;SLC7A8
cg26746573_TC21	0.169507	5.86793	0.000390162	0.049536	Hypermethylated	chr16
cg00877894_TC21	0.169536	5.8689	0.000129473	0.0335911	Hypermethylated	chr20
cg16646054_TC21	0.169567	5.87	0.000109324	0.0317268	Hypermethylated	chr5	TSS1500	SMIM3
cg05325610_BC21	0.169574	5.87023	5.76034e-05	0.0260194	Hypermethylated	chr5
cg09293319_TC21	-0.169574	5.87023	0.000206046	0.0390158	Hypomethylated	chr6
cg05153345_BC21	0.169593	5.87087	0.000179467	0.0371569	Hypermethylated	chr14	TSS200	RNASE1
cg18160691_TC21	0.169612	5.87154	0.000181845	0.0373312	Hypermethylated	chr11
cg11967466_BC21	-0.169642	5.87256	0.000228786	0.0404335	Hypomethylated	chr1
cg13260474_TC21	-0.169699	5.87456	0.000182062	0.0373467	Hypomethylated	chr4
cg27639030_TC21	-0.169719	5.87525	0.000138926	0.0343445	Hypomethylated	chr5	exon_1;exon_1	PCDHGC3;PCDHGC3
cg14648289_BC21	-0.169769	5.87695	9.97851e-05	0.0308521	Hypomethylated	chr4
cg06072474_BC21	0.16978	5.87736	1.50995e-05	0.0177849	Hypermethylated	chr4
cg23005990_BC21	0.169795	5.87785	0.000226675	0.0403395	Hypermethylated	chr17	exon_16;3UTR	TMC8;TMC8
cg17797971_BC21	0.169812	5.87844	2.14725e-05	0.0199234	Hypermethylated	chr6
cg19988930_TC21	0.169863	5.88022	0.000183149	0.0374226	Hypermethylated	chr8
cg24523392_BC21	0.169868	5.88038	0.000265405	0.0426888	Hypermethylated	chr19	5UTR;exon_1	RASIP1;RASIP1
cg10368049_TC21	-0.169881	5.88083	8.08008e-05	0.0288859	Hypomethylated	chr7	TSS1500	COL1A2
cg03698343_BC21	-0.169923	5.8823	0.000144491	0.0347899	Hypomethylated	chr9	TSS200	LINC02908
cg12801027_BC21	0.169953	5.88333	1.20502e-05	0.017098	Hypermethylated	chr15
cg19271914_TC21	0.170065	5.88719	6.65639e-06	0.0147072	Hypermethylated	chr2
cg11307857_BC21	0.170074	5.88749	5.6584e-05	0.0259433	Hypermethylated	chr11
cg07661704_BC21	0.170105	5.88856	0.000208572	0.03918	Hypermethylated	chr4	exon_4	SLC7A11
cg15095906_TC21	0.170109	5.8887	0.000301683	0.0447919	Hypermethylated	chr1	TSS1500;TSS200;TSS1500	EVA1B;EVA1B;EVA1B
cg27583104_BC21	0.170197	5.89174	2.44203e-05	0.0208322	Hypermethylated	chr2
cg17223748_TC11	-0.170209	5.89216	0.000234629	0.0407253	Hypomethylated	chr11
cg03399613_BC21	-0.17021	5.89219	0.000157901	0.0357675	Hypomethylated	chr20
cg13302842_TC21	-0.170213	5.89231	5.55481e-05	0.0257664	Hypomethylated	chr6	exon_2;5UTR;TSS1500;TSS1500	PTCHD4;PTCHD4;PTCHD4;PTCHD4
cg18139800_BC21	0.170219	5.89251	6.11181e-05	0.0264808	Hypermethylated	chr6	exon_3;exon_3;exon_3;exon_3;exon_3;exon_3;exon_3;exon_2	AGER;AGER;AGER;AGER;AGER;AGER;AGER;AGER
cg23116028_TC11	0.170246	5.89342	0.000224621	0.0402051	Hypermethylated	chr17
cg02971381_TC21	-0.170252	5.89364	3.06318e-05	0.0220392	Hypomethylated	chr12
cg03466986_TC21	-0.170274	5.89439	6.76028e-05	0.0272243	Hypomethylated	chr3
cg11861719_BC21	0.170296	5.89516	0.000321461	0.0459613	Hypermethylated	chr3
cg03311522_BC21	0.170308	5.89557	1.79142e-05	0.0186517	Hypermethylated	chr12
cg03864215_TC11	-0.170358	5.89732	1.32225e-05	0.0171678	Hypomethylated	chr11	3UTR;exon_1;3UTR;exon_2;3UTR;exon_3;3UTR;exon_2	KCNJ11;KCNJ11;KCNJ11;KCNJ11;KCNJ11;KCNJ11;KCNJ11;KCNJ11
cg03202708_TC21	0.170368	5.89764	0.000387357	0.0493945	Hypermethylated	chr2	3UTR;exon_10	CRACDL;CRACDL
cg22732126_BC21	-0.170436	5.9	0.000114234	0.0322854	Hypomethylated	chr4
cg09692428_BC11	-0.170442	5.9002	0.000211484	0.039371	Hypomethylated	chr16
cg06087427_TC21	0.170461	5.90085	0.000168577	0.0364782	Hypermethylated	chr2
cg06180119_BC21	0.170518	5.90284	7.07661e-05	0.0276653	Hypermethylated	chr2
cg02128308_BC21	0.170583	5.90507	6.63808e-05	0.0272099	Hypermethylated	chr13
cg02206323_BC21	-0.170783	5.91198	0.000116488	0.0323989	Hypomethylated	chr17	TSS1500	MIR1180
cg23251547_BC21	0.17081	5.9129	0.000143751	0.0347134	Hypermethylated	chr2
cg06504623_TC21	-0.17083	5.9136	0.000372113	0.0486372	Hypomethylated	chr4
cg23601416_BC11	-0.170879	5.91528	0.0001449	0.0348517	Hypomethylated	chr22	5UTR;exon_3;TSS1500;TSS200	COMT;COMT;MIR4761;COMT
cg20719439_BC21	-0.170977	5.9187	0.000238419	0.0409686	Hypomethylated	chr6	TSS1500;TSS1500;TSS1500;TSS1500	FHL5;FHL5;FHL5;FHL5
cg05730385_BC11	0.17099	5.91913	0.000119739	0.0327408	Hypermethylated	chr10
cg18548470_BC21	0.171041	5.92089	0.000196084	0.0382387	Hypermethylated	chr17
cg06446282_TC21	-0.171066	5.92176	0.000240866	0.0411393	Hypomethylated	chr1
cg00595197_TC21	-0.171069	5.92187	0.000384252	0.0492249	Hypomethylated	chr16	exon_2;exon_2;TSS1500	STUB1;STUB1;STUB1-DT
cg10095801_TC21	0.171078	5.92219	0.000142987	0.0346386	Hypermethylated	chr21
cg14151003_BC21	0.171118	5.92356	0.000194528	0.0381585	Hypermethylated	chr16	TSS1500;TSS1500	DNASE1;DNASE1
cg02920416_TC21	0.171181	5.92574	1.60639e-05	0.0182598	Hypermethylated	chr2	exon_3;exon_3;exon_3;exon_3	CEP68;CEP68;CEP68;CEP68
cg24322569_BC21	0.171188	5.92596	0.000128708	0.0335591	Hypermethylated	chr2
cg10673853_BC21	-0.171208	5.92666	0.000301503	0.0447888	Hypomethylated	chr18	TSS1500;TSS1500;TSS1500;TSS1500;TSS1500;TSS1500	C18orf54;C18orf54;C18orf54;C18orf54;C18orf54;C18orf54
cg02920231_BC21	0.171209	5.9267	0.000296304	0.0445745	Hypermethylated	chr2
cg25431111_BC21	0.171246	5.92798	9.55745e-05	0.0304587	Hypermethylated	chr12
cg07010633_BC21	0.171288	5.92944	0.000226796	0.0403395	Hypermethylated	chr17
cg12372912_BC21	0.171388	5.93288	0.000316335	0.0457642	Hypermethylated	chr6	TSS1500	SUMO4
cg25310233_BC21	0.171402	5.93336	0.000313864	0.0455894	Hypermethylated	chr1
cg11165402_BC21	-0.171417	5.93387	6.22263e-05	0.0266116	Hypomethylated	chr7
cg24519780_TC21	-0.171423	5.93409	0.000209328	0.0392228	Hypomethylated	chr2
cg04655959_BC21	0.171431	5.93437	0.000220531	0.0399114	Hypermethylated	chr7
cg15117739_TC21	-0.171439	5.93463	4.93629e-05	0.0250506	Hypomethylated	chr17	3UTR;exon_2	HOXB9;HOXB9
cg21271099_TC21	0.171461	5.9354	0.000135458	0.0340985	Hypermethylated	chr16	exon_19;exon_19	GTF3C1;GTF3C1
cg18802540_BC21	-0.171478	5.936	0.000226998	0.0403395	Hypomethylated	chr13
cg22010317_TC21	0.171515	5.93728	0.000395257	0.0497613	Hypermethylated	chrX	TSS1500;TSS1500	DIPK2B;DIPK2B
cg19068421_BC21	-0.171537	5.93804	6.2918e-05	0.0267077	Hypomethylated	chr3
cg12905836_TC21	0.171556	5.93869	0.000136203	0.0341136	Hypermethylated	chr12	TSS1500;TSS1500;TSS1500	HOXC6;HOXC5;HOXC4
cg07981498_BC21	0.171595	5.94003	0.000158745	0.0357924	Hypermethylated	chr6
cg04426588_TC21	0.171626	5.9411	0.000233998	0.040698	Hypermethylated	chr17
cg18239282_BC21	0.171683	5.94308	0.000186644	0.0376326	Hypermethylated	chr11
cg21877714_TC21	-0.171711	5.94403	0.000335909	0.0466682	Hypomethylated	chr3
cg16609993_BC21	-0.171736	5.9449	0.000234213	0.0407253	Hypomethylated	chr11
cg11280858_TC21	-0.171742	5.9451	0.000303738	0.0449629	Hypomethylated	chr12
cg25008858_BC21	0.171746	5.94525	0.000143522	0.0347027	Hypermethylated	chr2	exon_4	SPEG
cg13476664_BC21	0.171769	5.94605	8.15427e-05	0.0289589	Hypermethylated	chr1	3UTR;exon_8;3UTR;exon_8	CD34;CD34;CD34;CD34
cg13904574_TC21	0.171793	5.94688	0.000254049	0.0420224	Hypermethylated	chr9
cg23507189_TC21	0.171797	5.94702	0.000322219	0.0459794	Hypermethylated	chr18
cg11301281_BC21	-0.171814	5.94758	0.000186722	0.0376401	Hypomethylated	chr7
cg14270273_BC21	-0.171823	5.94792	0.000118204	0.0325674	Hypomethylated	chr9
cg16550157_TC21	0.171825	5.94798	0.000179424	0.0371569	Hypermethylated	chr11
cg14902389_BC21	0.171839	5.94846	0.000194062	0.0381561	Hypermethylated	chr2
cg12881655_BC21	0.171855	5.949	7.08834e-05	0.0276756	Hypermethylated	chr10	exon_2	LOC107984282
cg08058681_TC21	-0.171862	5.94924	0.000189594	0.0378026	Hypomethylated	chr5
cg03783757_BC21	0.171874	5.94967	5.11686e-05	0.0251727	Hypermethylated	chr2
cg04119529_TC11	0.17188	5.94987	9.2583e-05	0.0302314	Hypermethylated	chr16	exon_3;exon_3	NTHL1;NTHL1
cg14091840_BC21	-0.171888	5.95015	0.000206857	0.0391062	Hypomethylated	chr1
cg15264003_BC21	0.171899	5.95051	0.000126321	0.0333562	Hypermethylated	chr10
cg01534948_TC21	0.171937	5.95184	3.65358e-05	0.0230425	Hypermethylated	chr1	exon_17;exon_16;exon_16;exon_16	DDR2;DDR2;DDR2;DDR2
cg19286672_BC21	-0.171949	5.95224	0.000350999	0.0474561	Hypomethylated	chr17	TSS1500;TSS1500;TSS1500	SGCA;SGCA;SGCA
cg22464105_BC21	-0.171971	5.95302	0.000377	0.0488893	Hypomethylated	chr5	5UTR;exon_1	KCNIP1;KCNIP1
cg03238216_BC21	0.172023	5.95481	8.95903e-05	0.029805	Hypermethylated	chr4
cg15747256_BC21	0.172065	5.95627	1.7397e-05	0.0184869	Hypermethylated	chr4
cg06113803_BC21	-0.17207	5.95645	0.000244685	0.041372	Hypomethylated	chr1
cg24586444_BC21	0.172079	5.95673	0.000193211	0.0381087	Hypermethylated	chr6
cg00994824_TC21	-0.172149	5.95916	0.000393578	0.0497099	Hypomethylated	chr20
cg18051836_BC21	0.172156	5.9594	4.37528e-05	0.0242232	Hypermethylated	chr12
cg15936214_BC21	0.172174	5.96003	0.000367516	0.0483943	Hypermethylated	chr11
cg11174816_TC21	-0.17218	5.96022	0.000301505	0.0447888	Hypomethylated	chr7	TSS1500;TSS1500	ELMO1;ELMO1
cg16184008_TC21	0.172193	5.96067	3.82828e-05	0.0233574	Hypermethylated	chr6	exon_2;exon_2;exon_2;exon_2;exon_2;exon_2;exon_2;exon_2;exon_2;exon_2;exon_2	TMEM217;TMEM217;TMEM217;TMEM217;TMEM217;TMEM217;TMEM217;TMEM217;TMEM217;TMEM217;TMEM217
cg01960979_BC21	0.172205	5.96108	0.00023702	0.0408894	Hypermethylated	chr16
cg13591369_BC21	-0.172233	5.96206	0.000323561	0.0460581	Hypomethylated	chr1	5UTR;exon_1;5UTR;exon_1	PRKCZ;PRKCZ;PRKCZ;PRKCZ
cg19679186_BC21	0.172237	5.96219	8.37132e-05	0.0291972	Hypermethylated	chr10
cg17131262_TC21	-0.172266	5.9632	0.000288699	0.0441165	Hypomethylated	chr21
cg15689573_TC21	0.17235	5.96609	5.06507e-05	0.0251519	Hypermethylated	chr10
cg21587497_TC21	0.172364	5.96659	0.000160671	0.0359857	Hypermethylated	chr7
cg14458805_BC21	-0.172375	5.96695	0.000193432	0.038124	Hypomethylated	chr9
cg08655330_BC21	-0.17245	5.96956	0.000160824	0.0359857	Hypomethylated	chr1
cg25075522_TC21	0.172549	5.97297	0.000217535	0.0397593	Hypermethylated	chr22
cg08697090_BC21	0.172568	5.97361	0.00028968	0.0441444	Hypermethylated	chr5
cg10980911_BC21	0.1726	5.97474	0.000300948	0.0447626	Hypermethylated	chr2
cg06007201_BC21	0.172662	5.97688	9.69846e-05	0.0306701	Hypermethylated	chr16
cg26521563_BC21	-0.172678	5.97743	0.000306168	0.0450951	Hypomethylated	chr22	TSS1500	LINC01310
cg20142972_BC21	-0.172684	5.97763	0.00037092	0.0485901	Hypomethylated	chr7	exon_1;5UTR;exon_1;5UTR	KCNH2;KCNH2;KCNH2;KCNH2
cg06536469_BC21	0.172727	5.97913	0.000167324	0.0364298	Hypermethylated	chr5
cg03747456_TC21	-0.172822	5.9824	0.000132409	0.0338207	Hypomethylated	chr12	TSS1500;TSS1500	KRT80;KRT80
cg14775431_BC21	0.172837	5.98292	0.000262039	0.0425054	Hypermethylated	chr1
cg15203592_BC21	0.172871	5.98408	0.000274268	0.0431728	Hypermethylated	chr10
cg20658175_TC21	-0.172921	5.98583	6.53471e-05	0.0270244	Hypomethylated	chr15
cg15345355_BC21	-0.172926	5.986	0.000170821	0.0365863	Hypomethylated	chr2
cg19962468_TC21	0.17295	5.98683	0.000262522	0.0425234	Hypermethylated	chr5	TSS200;TSS1500;TSS200	SH3TC2-DT;MIR584;SH3TC2
cg13629388_BC22	0.172964	5.9873	0.000113175	0.0321566	Hypermethylated	chr6
cg25811375_BC21	0.172972	5.98757	0.000232505	0.0406178	Hypermethylated	chr1	TSS1500;TSS1500	TINAGL1;TINAGL1
cg12114584_TC21	0.173059	5.9906	0.000124852	0.0331999	Hypermethylated	chr4
cg07883124_TC11	0.173102	5.99207	0.000141045	0.0345178	Hypermethylated	chr13	exon_1	MCF2L
cg13343687_TC11	0.173125	5.99287	0.00032402	0.0460581	Hypermethylated	chr3	TSS200	MIR5193
cg16959747_TC21	0.173176	5.99463	0.000159761	0.0358888	Hypermethylated	chr12	3UTR;exon_6;3UTR;exon_4	RBP5;RBP5;RBP5;RBP5
cg15209621_TC21	0.173222	5.99623	9.81379e-05	0.0308007	Hypermethylated	chr11
cg07881563_BC21	-0.173278	5.99816	0.000142719	0.0346367	Hypomethylated	chr7
cg05819150_BC21	-0.173361	6.001	9.80485e-06	0.0160812	Hypomethylated	chr11	TSS1500;TSS1500;TSS1500;TSS1500;TSS1500;TSS1500;TSS1500;TSS1500	YAP1;YAP1;YAP1;YAP1;YAP1;YAP1;YAP1;YAP1
cg13376158_BC21	-0.173404	6.00251	8.7654e-05	0.0296901	Hypomethylated	chr17	TSS200;TSS200;TSS200	NT5C;NT5C;NT5C
cg01186551_BC21	-0.173433	6.00351	6.76433e-05	0.0272243	Hypomethylated	chr3
cg25425801_BC21	0.173511	6.0062	0.000390306	0.049536	Hypermethylated	chr4	TSS1500;TSS1500;TSS1500;TSS1500	PTPN13;PTPN13;PTPN13;PTPN13
cg00322012_TC21	0.17354	6.00719	9.20258e-05	0.030136	Hypermethylated	chr11
cg04249817_BC21	0.173562	6.00795	0.000134241	0.0340415	Hypermethylated	chr10	TSS1500;TSS1500;TSS1500;TSS1500	FUOM;FUOM;FUOM;FUOM
cg01313363_BC21	0.17363	6.01032	0.000271149	0.0429514	Hypermethylated	chr3	TSS1500;TSS200;TSS1500	PLXNB1;PLXNB1;PLXNB1
cg06057140_TC21	-0.173638	6.01057	0.000199223	0.0384493	Hypomethylated	chr3
cg00775863_BC21	-0.17371	6.01306	0.000393371	0.0496975	Hypomethylated	chr2
cg02648015_BC21	-0.173724	6.01354	0.000343133	0.0470769	Hypomethylated	chr10
cg01131330_BC21	0.173726	6.01361	0.000207088	0.0391114	Hypermethylated	chr1
cg06840491_TC21	0.17374	6.01411	0.000318838	0.0458728	Hypermethylated	chr10	TSS200	GDF2
cg27182923_TC21	0.173764	6.01494	1.15151e-05	0.0168886	Hypermethylated	chr3
cg14502002_TC21	-0.173781	6.01553	0.000327463	0.0462843	Hypomethylated	chr9
cg13437392_BC21	0.173823	6.01698	4.35488e-05	0.0241694	Hypermethylated	chr11	TSS1500;TSS1500	LARGE2;LARGE2
cg19233123_TC21	-0.173908	6.0199	6.69059e-05	0.0272099	Hypomethylated	chr13
cg25164777_BC21	-0.173908	6.0199	0.000324577	0.0460688	Hypomethylated	chr8	TSS1500	PXDNL
cg27051683_TC11	-0.17391	6.01999	4.7875e-05	0.0248141	Hypomethylated	chr2	TSS1500	PDCD1
cg10301695_TC21	0.173928	6.02059	0.000282678	0.0437591	Hypermethylated	chr12	5UTR;exon_1	VWF;VWF
cg00856273_BC21	-0.173937	6.0209	7.76349e-05	0.0285645	Hypomethylated	chr1	TSS200	ADGRL2
cg15300432_BC21	0.173958	6.02162	0.000157576	0.0357675	Hypermethylated	chr10
cg04992771_BC21	-0.173964	6.02183	0.000198203	0.0383738	Hypomethylated	chr20
cg01916088_TC11	0.173979	6.02236	3.62249e-05	0.0229836	Hypermethylated	chr6
cg27156359_TC21	-0.174005	6.02326	0.000325028	0.046111	Hypomethylated	chr12	5UTR;exon_2;5UTR;exon_1;5UTR;exon_1;5UTR;exon_2;5UTR;exon_2;5UTR;exon_2;5UTR;exon_2;5UTR;exon_3;5UTR;exon_1;5UTR;exon_2	GLT8D2;GLT8D2;GLT8D2;GLT8D2;GLT8D2;GLT8D2;GLT8D2;GLT8D2;GLT8D2;GLT8D2;GLT8D2;GLT8D2;GLT8D2;GLT8D2;GLT8D2;GLT8D2;GLT8D2;GLT8D2;GLT8D2;GLT8D2
cg18268027_TC21	-0.174015	6.0236	9.10321e-05	0.0299683	Hypomethylated	chr3
cg16965760_TC21	-0.174043	6.02458	0.000258413	0.0422703	Hypomethylated	chr11
cg18101914_TC21	0.174056	6.02501	0.000367138	0.0483936	Hypermethylated	chr7	3UTR;exon_9	TMEM184A;TMEM184A
cg05216218_BC21	0.174133	6.02767	0.000323579	0.0460581	Hypermethylated	chr15
cg10293824_TC21	0.174155	6.02844	7.00156e-05	0.0275002	Hypermethylated	chr14
cg02959364_TC21	-0.174204	6.03013	0.000331037	0.0464668	Hypomethylated	chr1
cg20173011_BC21	0.174235	6.0312	7.8271e-05	0.0285645	Hypermethylated	chr8
cg10429508_TC21	0.174255	6.0319	0.000167578	0.0364298	Hypermethylated	chr16
cg23170255_BC21	0.1743	6.03344	1.18819e-05	0.0170465	Hypermethylated	chr18
cg13967356_BC21	-0.174305	6.03362	0.000126128	0.0333423	Hypomethylated	chr12
cg23223330_TC21	0.174306	6.03364	0.00010655	0.0313955	Hypermethylated	chr8
cg07193666_TC21	0.174312	6.03386	0.000263503	0.0425918	Hypermethylated	chr16
cg07711397_BC21	-0.174328	6.03442	0.000141559	0.0345384	Hypomethylated	chr10	TSS200;TSS200	SH2D4B;SH2D4B
cg24218210_TC21	0.174339	6.03478	0.000131181	0.033725	Hypermethylated	chr19
cg18264857_BC21	0.17434	6.03483	0.000197215	0.0382985	Hypermethylated	chr15
cg09093931_TC21	-0.174368	6.03579	0.000280698	0.0436378	Hypomethylated	chr8	TSS1500;TSS1500;TSS1500	MATN2;MATN2;MATN2
cg16192843_TC21	0.174395	6.03673	3.27835e-05	0.0225079	Hypermethylated	chr11
cg06569561_BC21	0.174428	6.03785	0.000158601	0.035779	Hypermethylated	chr2
cg13872122_BC21	-0.174457	6.03885	0.000226676	0.0403395	Hypomethylated	chr9
cg16645525_BC21	0.174495	6.04016	8.056e-05	0.0288508	Hypermethylated	chr11
cg27065717_TC21	0.174496	6.0402	0.00035954	0.048001	Hypermethylated	chr16
cg08603845_BC21	-0.174532	6.04144	0.000106842	0.0314172	Hypomethylated	chr1	TSS1500;TSS1500;TSS1500	GRHL3;GRHL3;GRHL3
cg08662666_BC21	0.174544	6.04185	1.23922e-05	0.0171678	Hypermethylated	chr9
cg22913705_TC21	-0.17457	6.04275	0.000158974	0.0358353	Hypomethylated	chr17
cg05609936_BC21	0.174611	6.04417	7.46485e-05	0.0281787	Hypermethylated	chr16
cg16151538_TC22	0.174705	6.04742	0.000351811	0.0475307	Hypermethylated	chr20
cg20460846_TC21	0.174714	6.04773	0.000354202	0.0476428	Hypermethylated	chr21
cg18067749_BC21	-0.174724	6.04809	6.65099e-06	0.0147072	Hypomethylated	chr22
cg12631125_TC21	0.174741	6.04866	0.000171942	0.0366528	Hypermethylated	chr8
cg25654945_BC21	0.174896	6.05401	0.000170213	0.0365604	Hypermethylated	chr8
cg21417140_BC21	0.174902	6.05422	0.000132188	0.0337925	Hypermethylated	chr8
cg13978081_BC21	0.174906	6.05436	0.000390896	0.0495699	Hypermethylated	chr6
cg22814905_TC21	0.174958	6.05615	0.000332247	0.046528	Hypermethylated	chr17
cg19137581_TC21	-0.174969	6.05655	0.000268949	0.0428586	Hypomethylated	chr7
cg15311141_TC21	-0.17499	6.05725	0.000273727	0.0431396	Hypomethylated	chr4
cg03462096_TC21	-0.175048	6.05928	0.000174802	0.0368119	Hypomethylated	chr14
cg14297687_BC21	-0.175056	6.05954	0.000391029	0.0495699	Hypomethylated	chr15
cg25342959_TC21	-0.175148	6.06273	0.000317432	0.0457857	Hypomethylated	chr20
cg06640279_BC21	0.175171	6.06351	0.000170088	0.036549	Hypermethylated	chr1
cg11152302_TC21	0.175267	6.06684	0.000180356	0.0372031	Hypermethylated	chr14	TSS1500	NYNRIN
cg23160436_BC21	-0.175289	6.06758	0.000338743	0.0468204	Hypomethylated	chr1
cg01807921_BC21	-0.1753	6.06797	0.000237699	0.0408979	Hypomethylated	chr1
cg24931811_TC21	0.17531	6.06831	5.71485e-05	0.0259433	Hypermethylated	chr20
cg21120535_BC21	0.175347	6.06961	2.14274e-05	0.0199234	Hypermethylated	chr4
cg04747579_BC21	0.17535	6.06968	0.000225069	0.0402203	Hypermethylated	chr7
cg03786777_BC21	-0.175383	6.07085	0.000207958	0.0391525	Hypomethylated	chr9
cg02133901_TC21	0.175385	6.07092	0.000318353	0.0458492	Hypermethylated	chr4
cg02014179_BC21	-0.175395	6.07124	0.000216188	0.0396754	Hypomethylated	chr3	exon_8;exon_8	EFCC1;EFCC1
cg13100375_BC21	-0.17543	6.07247	0.000391186	0.0495699	Hypomethylated	chr11
cg15967689_BC21	-0.175454	6.07329	0.00023774	0.0408979	Hypomethylated	chr3
cg04686460_BC21	0.175476	6.07404	0.000167394	0.0364298	Hypermethylated	chr13
cg01417362_BC21	-0.17554	6.07627	0.000311109	0.0454303	Hypomethylated	chr1
cg12119281_BC21	-0.175571	6.07732	0.000259091	0.0422745	Hypomethylated	chr8
cg02622094_BC21	0.175571	6.07734	0.000176303	0.0369571	Hypermethylated	chr13	3UTR;exon_3	FOXO1;FOXO1
cg12173702_BC21	0.175578	6.07757	3.75329e-05	0.0231949	Hypermethylated	chr6
cg13580834_BC21	0.175634	6.07951	0.000321236	0.0459546	Hypermethylated	chr9
cg19223218_BC21	0.175642	6.07978	5.41969e-05	0.0256124	Hypermethylated	chr19
cg05737153_BC21	-0.175665	6.08057	0.000257706	0.0422367	Hypomethylated	chr4
cg18575863_TC11	-0.175682	6.08117	9.26601e-05	0.0302314	Hypomethylated	chr6	exon_12;exon_13	ARMC2;ARMC2
cg13872898_BC21	0.175696	6.08163	3.23306e-05	0.0225079	Hypermethylated	chr2
cg11570753_BC21	0.175734	6.08296	5.53121e-05	0.0257221	Hypermethylated	chr16
cg10867701_BC21	0.17577	6.0842	1.51659e-05	0.0178274	Hypermethylated	chr2
cg16700920_BC11	-0.175815	6.08574	0.000332631	0.046528	Hypomethylated	chr10
cg18564167_TC11	0.175819	6.08591	3.54737e-05	0.0228789	Hypermethylated	chr6
cg09273716_BC21	0.175831	6.08631	0.000170316	0.0365604	Hypermethylated	chr20
cg03594868_TC21	0.175913	6.08915	0.000303966	0.0449629	Hypermethylated	chr19	exon_10;exon_9;exon_9;exon_9;exon_9;exon_8;exon_8;exon_9;exon_9;exon_7;exon_7;exon_9;exon_8;exon_8;exon_8;exon_9;exon_7;exon_9;exon_7;exon_8;exon_7;exon_8	MAST3;MAST3;MAST3;MAST3;MAST3;MAST3;MAST3;MAST3;MAST3;MAST3;MAST3;MAST3;MAST3;MAST3;MAST3;MAST3;MAST3;MAST3;MAST3;MAST3;MAST3;MAST3
cg21924650_BC21	-0.175945	6.09024	4.56738e-05	0.0245582	Hypomethylated	chr16
cg03618076_TC21	0.176001	6.09219	0.000135009	0.0340985	Hypermethylated	chr20	exon_2;exon_2	ZBTB46;ZBTB46
cg17239526_TC21	-0.176014	6.09262	0.000169552	0.0365032	Hypomethylated	chr12
cg02940693_TC21	-0.176042	6.0936	6.41476e-05	0.0269052	Hypomethylated	chr13	TSS1500	LINC00545
cg25103895_TC21	-0.176048	6.09381	0.000216288	0.0396754	Hypomethylated	chr10	exon_1;3UTR	ADO;ADO
cg22281548_TC21	-0.176055	6.09404	0.000236511	0.0408709	Hypomethylated	chr4
cg15523606_TC21	0.176062	6.09429	3.66098e-07	0.00676193	Hypermethylated	chr1
cg08632619_TC21	0.176069	6.09451	0.000278959	0.0435145	Hypermethylated	chr5
cg21233189_TC21	0.176071	6.0946	0.000332171	0.046528	Hypermethylated	chr9
cg21740158_BC21	-0.176072	6.09464	0.000299149	0.0446328	Hypomethylated	chr17	TSS200;TSS200;TSS200	RPH3AL-AS1;RPH3AL-AS1;RPH3AL-AS1
cg25734938_BC21	-0.17608	6.09491	0.000257118	0.0422007	Hypomethylated	chr21
cg07475126_BC21	-0.176156	6.09754	4.88899e-05	0.0250104	Hypomethylated	chr4
cg21382477_TC21	-0.176159	6.09761	0.000180229	0.0372028	Hypomethylated	chr8
cg21442881_BC21	0.176192	6.09876	0.00023079	0.0405051	Hypermethylated	chr8
cg23572000_TC21	-0.176211	6.09943	5.6105e-05	0.0258644	Hypomethylated	chr21	TSS200;TSS200;TSS200;TSS200;TSS200;TSS200;TSS200;TSS200;TSS200;TSS200;TSS200;TSS200;TSS200;TSS200;TSS200;TSS200	PCBP3;PCBP3;PCBP3;PCBP3;PCBP3;PCBP3;PCBP3;PCBP3;PCBP3;PCBP3;PCBP3;PCBP3;PCBP3;PCBP3;PCBP3;PCBP3
cg06912229_BC21	0.176233	6.10018	0.000195504	0.0382069	Hypermethylated	chr7
cg03071580_BC21	-0.176238	6.10037	6.71825e-05	0.0272243	Hypomethylated	chr19	exon_3;exon_3;exon_3;exon_3	KIR3DX1;KIR3DX1;KIR3DX1;KIR3DX1
cg14518170_BC21	0.17624	6.10042	0.000144062	0.0347415	Hypermethylated	chr17
cg13073088_BC21	-0.176241	6.10047	1.20255e-05	0.0170894	Hypomethylated	chr8
cg08757967_TC21	0.176246	6.10063	8.74838e-06	0.0155815	Hypermethylated	chr2
cg26023713_BC21	0.176355	6.10441	9.49348e-05	0.030399	Hypermethylated	chr22
cg17332306_TC21	0.176357	6.10447	0.000136058	0.0341054	Hypermethylated	chr17	exon_6	LINC01993
cg15693399_BC21	0.176418	6.10658	3.38301e-05	0.0226168	Hypermethylated	chr13
cg03396249_BC21	-0.176436	6.10721	0.000333559	0.0465847	Hypomethylated	chr16
cg25827710_TC21	-0.176477	6.10862	0.000330852	0.0464548	Hypomethylated	chr13
cg16593030_BC21	0.176481	6.10874	0.000248713	0.0416275	Hypermethylated	chr8
cg23657718_TC11	-0.176492	6.10913	0.000329541	0.0463979	Hypomethylated	chr4
cg23199852_BC21	0.176515	6.10994	0.000327663	0.046291	Hypermethylated	chr1
cg07130265_BC21	-0.17652	6.11009	0.000372487	0.0486439	Hypomethylated	chr16
cg07164639_TC21	-0.176523	6.11019	0.000291604	0.0442281	Hypomethylated	chr6	TSS200;TSS200;TSS200;TSS200;TSS200;TSS200;TSS200;TSS200;TSS200	DDO;DDO;DDO;DDO;DDO;DDO;DDO;DDO;DDO
cg26093916_TC21	-0.176579	6.11213	0.000154178	0.0356139	Hypomethylated	chr5	TSS1500;TSS1500;TSS1500	ADAMTS12;ADAMTS12;ADAMTS12
cg13055312_TC21	0.176599	6.11281	0.000167081	0.036424	Hypermethylated	chr3
cg17957761_BC21	-0.17661	6.11321	0.00026777	0.0427947	Hypomethylated	chr19
cg19668696_TC21	0.17661	6.11322	0.000145901	0.0348799	Hypermethylated	chr17
cg21583460_BC21	-0.176672	6.11533	6.904e-05	0.0273681	Hypomethylated	chr13
cg10743104_TC21	0.1767	6.1163	0.000107643	0.0315147	Hypermethylated	chr1	TSS200;TSS200	PDPN;PDPN
cg14934553_TC21	0.176723	6.11712	0.000202242	0.0387055	Hypermethylated	chr2
cg13007187_BC21	-0.176744	6.11781	0.000389638	0.049536	Hypomethylated	chr11
cg03602014_TC21	-0.176761	6.11841	0.000281408	0.0436881	Hypomethylated	chr5
cg06974968_BC21	0.176785	6.11925	0.000112587	0.0320991	Hypermethylated	chr1
cg10503133_BC21	0.176797	6.11966	0.00017279	0.0366903	Hypermethylated	chr16
cg22947173_BC21	0.176802	6.11985	2.19635e-05	0.0202221	Hypermethylated	chr17	exon_15;exon_14;exon_16;exon_12;exon_14;exon_15	GGA3;GGA3;GGA3;GGA3;GGA3;GGA3
cg19187308_TC21	-0.176807	6.11999	0.000163235	0.0361727	Hypomethylated	chr2
cg12645543_TC21	-0.176812	6.12018	0.000149993	0.035151	Hypomethylated	chr19
cg24182828_BC21	0.176871	6.12222	0.000254521	0.0420536	Hypermethylated	chr18
cg04101031_TC21	0.176879	6.12249	0.00011037	0.031804	Hypermethylated	chr11
cg12926999_BC21	0.176895	6.12304	2.89002e-05	0.0218618	Hypermethylated	chr4	TSS1500;TSS1500	SMIM20;SMIM20
cg04546886_TC21	0.176911	6.12359	0.000203697	0.0388539	Hypermethylated	chr3
cg03176246_TC21	-0.176923	6.124	0.000258878	0.0422745	Hypomethylated	chr2
cg01530032_BC21	0.176949	6.1249	8.16328e-05	0.0289627	Hypermethylated	chr17	TSS1500	SLC47A1
cg05375011_TC21	-0.176991	6.12634	7.79518e-05	0.0285645	Hypomethylated	chr14	TSS200;TSS200	CRIP2;CRIP2
cg01451735_BC21	0.176995	6.12649	0.00010119	0.0309427	Hypermethylated	chr1
cg21967790_TC21	0.177024	6.12751	1.50777e-05	0.0177849	Hypermethylated	chr6
cg00404394_TC21	0.177055	6.12856	2.9171e-05	0.0219007	Hypermethylated	chr1
cg08953518_BC21	-0.177076	6.1293	0.000384684	0.0492665	Hypomethylated	chr17
cg12585732_TC21	0.177084	6.12956	0.000375447	0.0488112	Hypermethylated	chr10
cg11973382_BC21	0.177102	6.13019	0.000157267	0.0357675	Hypermethylated	chr10
cg01157146_TC21	0.17711	6.13047	0.000124103	0.0331289	Hypermethylated	chr21
cg11326628_BC21	-0.177141	6.13153	0.000301541	0.0447888	Hypomethylated	chr17	exon_5	RDM1P5
cg01131233_BC21	0.177161	6.13223	8.35499e-06	0.0155726	Hypermethylated	chr12
cg08730434_BC21	-0.177189	6.13319	0.00028069	0.0436378	Hypomethylated	chr1
cg24630963_TC21	0.177256	6.13549	0.000398171	0.0498298	Hypermethylated	chr18	TSS1500	RNF125
cg22446998_BC21	0.177319	6.13769	0.000289459	0.0441443	Hypermethylated	chr5
cg12298529_BC21	-0.177345	6.13857	0.000172474	0.0366903	Hypomethylated	chr12	TSS1500	KDM2B
cg12735724_TC21	0.177348	6.13867	2.88705e-05	0.0218618	Hypermethylated	chr8
cg14732815_BC21	-0.177378	6.13971	0.000229597	0.0404774	Hypomethylated	chr6
cg14166131_BC21	0.177408	6.14077	0.000247102	0.0415707	Hypermethylated	chr9	TSS1500	HSPC324
cg00538658_BC11	0.17747	6.14289	8.88539e-05	0.0297893	Hypermethylated	chr1
cg15606633_TC21	-0.177487	6.14349	4.72029e-05	0.0248141	Hypomethylated	chr12
cg21546466_BC21	-0.177532	6.14504	0.000285026	0.043885	Hypomethylated	chr10
cg09319649_BC21	0.177535	6.14514	0.000102541	0.0310906	Hypermethylated	chr11
cg14810033_BC21	0.177559	6.14598	0.000395044	0.0497613	Hypermethylated	chr5
cg24542929_TC21	0.17756	6.146	2.09005e-05	0.0197399	Hypermethylated	chr5	TSS1500;TSS1500	GABRP;GABRP
cg12654856_BC21	0.17759	6.14704	0.000359986	0.0480154	Hypermethylated	chr9
cg14166832_TC21	-0.177612	6.14781	0.000122071	0.0329941	Hypomethylated	chr2
cg25772030_BC21	0.177654	6.14925	0.000105827	0.0313955	Hypermethylated	chr21
cg17050276_TC21	-0.177659	6.14942	7.24091e-06	0.0151713	Hypomethylated	chr11
cg12835118_BC11	0.177664	6.14961	0.000317204	0.0457793	Hypermethylated	chr3	exon_6;exon_3;exon_4;exon_6;exon_8;exon_7;exon_6;exon_5;exon_5;exon_3;exon_3;exon_3;exon_3	ARHGEF3;ARHGEF3;ARHGEF3;ARHGEF3;ARHGEF3;ARHGEF3;ARHGEF3;ARHGEF3;ARHGEF3;ARHGEF3;ARHGEF3;ARHGEF3;ARHGEF3
cg25266155_BC21	-0.177711	6.15123	0.000155751	0.0357056	Hypomethylated	chr6
cg17045867_BC21	-0.17774	6.1522	0.000198384	0.0383845	Hypomethylated	chr11
cg09155837_TC21	0.177778	6.15353	0.000169835	0.0365292	Hypermethylated	chr5
cg10476085_BC21	-0.17779	6.15394	0.000256445	0.0421583	Hypomethylated	chr5	TSS1500;TSS1500;TSS1500;TSS1500;TSS200;TSS200	FGF1;FGF1;FGF1;FGF1;FGF1;FGF1
cg09223705_BC21	0.177797	6.15418	0.000146569	0.0348811	Hypermethylated	chr6
cg04083409_BC21	-0.177798	6.15423	8.42407e-05	0.0292696	Hypomethylated	chr2
cg08244750_TC21	-0.177801	6.15434	0.000321136	0.0459546	Hypomethylated	chr14
cg16111106_TC21	-0.177845	6.15584	0.000260082	0.0423432	Hypomethylated	chr11	TSS200	LINC01495
cg21989152_BC21	0.177939	6.1591	0.000294042	0.0444285	Hypermethylated	chr17
cg04840203_TC21	0.17807	6.16362	0.000140667	0.0345046	Hypermethylated	chr5
cg08242458_BC21	-0.178125	6.1655	0.000348438	0.0473337	Hypomethylated	chr1
cg21131343_TC21	-0.17818	6.16741	0.000360246	0.04802	Hypomethylated	chr22
cg14335244_BC11	-0.178184	6.16756	0.0002824	0.0437419	Hypomethylated	chr9
cg05702747_TC21	0.178217	6.16869	0.000214739	0.0396661	Hypermethylated	chr16	exon_1	LOC100129697
cg08594589_TC21	-0.178293	6.1713	0.000197618	0.0383284	Hypomethylated	chr5
cg04530457_BC21	0.178317	6.17215	2.40279e-05	0.0207614	Hypermethylated	chr3	exon_5;exon_6;exon_6;exon_7;exon_6;exon_6;TSS200;TSS200;TSS200;TSS200;TSS200;TSS200;TSS200;TSS200;TSS200;TSS200;TSS200	GHRLOS;GHRLOS;GHRLOS;GHRLOS;GHRLOS;GHRLOS;GHRL;GHRL;GHRL;GHRL;GHRL;GHRL;GHRL;GHRL;GHRL;GHRL;GHRL
cg20484856_BC21	-0.178337	6.17284	0.000368487	0.0484408	Hypomethylated	chr12
cg24254843_TC21	0.178382	6.1744	0.00027147	0.0429529	Hypermethylated	chr14
cg22584435_TC21	-0.178391	6.17469	0.000266694	0.0427683	Hypomethylated	chr7
cg20033619_TC21	0.178415	6.17552	1.70479e-05	0.0184616	Hypermethylated	chr15
cg01779740_BC21	0.178429	6.17602	0.000215468	0.0396754	Hypermethylated	chr8	3UTR;exon_2	GPR20;GPR20
cg17075998_BC21	0.178452	6.17681	0.000380271	0.0490306	Hypermethylated	chrX
cg19610072_BC21	-0.178456	6.17695	0.000205957	0.0390158	Hypomethylated	chr14
cg15269516_TC21	-0.178502	6.17853	7.07573e-05	0.0276653	Hypomethylated	chr11
cg03806156_BC21	0.178505	6.17864	0.000347903	0.0473183	Hypermethylated	chr2
cg03332211_BC21	-0.178531	6.17953	0.000234823	0.0407253	Hypomethylated	chr5
cg11924070_TC21	0.178568	6.18081	0.000397118	0.0498298	Hypermethylated	chr7
cg17071569_BC21	0.178595	6.18172	1.1038e-05	0.016615	Hypermethylated	chr11
cg26145591_TC21	-0.178618	6.18253	0.000251605	0.041888	Hypomethylated	chr22
cg19805894_BC21	-0.178627	6.18283	0.000106865	0.0314172	Hypomethylated	chr10
cg09676684_TC21	0.178631	6.183	0.000157657	0.0357675	Hypermethylated	chr11	TSS200	VWCE
cg15554611_TC21	0.178667	6.18421	0.000322085	0.0459794	Hypermethylated	chr13	TSS200	LINC00457
cg01867925_BC21	0.178669	6.18428	5.32641e-05	0.0255355	Hypermethylated	chr11	TSS1500	EPS8L2
cg05640907_TC21	-0.17868	6.18466	4.23804e-05	0.0240459	Hypomethylated	chr3
cg12822370_TC21	0.178699	6.18531	0.000343284	0.0470769	Hypermethylated	chr22	TSS1500	LIMK2
cg16634125_BC21	0.178733	6.18651	0.000215929	0.0396754	Hypermethylated	chr22	exon_5	SHANK3
cg15606432_TC21	0.178767	6.18769	0.000138244	0.0343076	Hypermethylated	chr10
cg21123162_BC21	-0.178783	6.18825	0.000321778	0.0459742	Hypomethylated	chr16
cg25388739_BC21	-0.178786	6.18832	0.000341288	0.0469658	Hypomethylated	chr10	5UTR;exon_2;TSS1500;TSS1500;TSS1500;TSS1500;TSS1500	DYDC2;DYDC2;DYDC1;DYDC1;DYDC1;DYDC1;DYDC1
cg13803266_BC21	0.178802	6.18887	6.71559e-05	0.0272243	Hypermethylated	chr9
cg18677603_BC21	-0.17884	6.19021	9.31386e-05	0.0302589	Hypomethylated	chr3	TSS200	LINC00887
cg12343144_TC21	-0.178875	6.19141	6.90533e-06	0.0148349	Hypomethylated	chr5
cg26287313_BC11	0.178908	6.19254	9.92019e-05	0.0308074	Hypermethylated	chr22
cg16864063_TC21	0.178912	6.19268	0.00012485	0.0331999	Hypermethylated	chr2
cg04626117_BC21	-0.17899	6.19539	0.000128658	0.0335591	Hypomethylated	chr18
cg20627652_TC11	-0.179019	6.19639	0.000104188	0.0312871	Hypomethylated	chr17
cg23469878_TC21	0.179022	6.19647	0.000271171	0.0429514	Hypermethylated	chr9
cg13225820_TC21	0.179083	6.19859	7.90956e-05	0.028657	Hypermethylated	chr8
cg25872855_TC11	-0.179137	6.20044	7.53107e-05	0.0282565	Hypomethylated	chr10
cg08542715_TC21	-0.179186	6.20215	1.64684e-06	0.0108587	Hypomethylated	chr17
cg16179521_BC21	-0.179196	6.20247	0.000219374	0.0398509	Hypomethylated	chr15
cg26828532_TC21	0.179201	6.20265	0.000373762	0.0487131	Hypermethylated	chr4
cg09530163_BC11	0.17922	6.20331	0.000210328	0.0393328	Hypermethylated	chr16	5UTR;exon_1;TSS1500;TSS1500	MMP2;MMP2;MMP2;MMP2
cg18268041_BC21	0.179289	6.20569	0.000292529	0.0443249	Hypermethylated	chr14
cg08703920_BC21	-0.179292	6.20581	0.00026211	0.0425076	Hypomethylated	chr5
cg17571335_BC21	-0.179309	6.20638	0.00029791	0.044581	Hypomethylated	chr11
cg04051220_BC21	-0.179333	6.2072	0.000283622	0.0438023	Hypomethylated	chrX	exon_2	HCFC1-AS1
cg09179369_TC21	0.179359	6.20811	5.12642e-05	0.0251727	Hypermethylated	chr22
cg04373205_TC21	0.179374	6.20863	9.4731e-05	0.030399	Hypermethylated	chr6	TSS1500;TSS1500	PIM1;PIM1
cg10593165_TC21	-0.179377	6.20872	0.000345809	0.0471917	Hypomethylated	chr4
cg22930485_TC21	-0.179392	6.20925	0.000306139	0.0450951	Hypomethylated	chr17
cg04049819_BC21	0.179404	6.20966	2.93289e-05	0.0219101	Hypermethylated	chr21	exon_11;3UTR;exon_10;3UTR;exon_11;3UTR;exon_11;3UTR;exon_11;3UTR;exon_11;3UTR;exon_11;3UTR	IFNAR1;IFNAR1;IFNAR1;IFNAR1;IFNAR1;IFNAR1;IFNAR1;IFNAR1;IFNAR1;IFNAR1;IFNAR1;IFNAR1;IFNAR1;IFNAR1
cg20404260_BC21	0.179517	6.21359	6.96979e-06	0.0148785	Hypermethylated	chr18	3UTR;exon_20;3UTR;exon_20;3UTR;exon_20	LPIN2;LPIN2;LPIN2;LPIN2;LPIN2;LPIN2
cg02712464_TC21	0.179545	6.21453	0.000400411	0.0499117	Hypermethylated	chr13
cg16989129_BC21	0.179562	6.21512	3.91545e-05	0.0234618	Hypermethylated	chr11
cg02051651_BC21	0.179609	6.21675	0.000297139	0.044581	Hypermethylated	chr1
cg03483897_BC21	0.179622	6.21719	3.89696e-07	0.00676193	Hypermethylated	chr2
cg15516226_TC21	0.179622	6.21719	0.000299979	0.0446838	Hypermethylated	chr5
cg23530448_TC21	0.179624	6.21727	0.000131761	0.0337738	Hypermethylated	chr19
cg02787613_BC21	0.179626	6.21733	7.52914e-07	0.00783021	Hypermethylated	chr5
cg26184409_BC21	0.179631	6.21752	0.000204561	0.0389003	Hypermethylated	chr9	TSS1500	RAPGEF1
cg04869379_BC21	-0.179643	6.21791	0.0002553	0.042076	Hypomethylated	chr13
cg16460816_BC21	0.179685	6.21938	6.20774e-05	0.0266002	Hypermethylated	chr16
cg00067742_BC21	-0.179702	6.21995	0.000146621	0.0348811	Hypomethylated	chr2	exon_10;exon_11;exon_10;exon_10;exon_10;exon_10;exon_10;exon_10;exon_10;exon_10	MYT1L;MYT1L;MYT1L;MYT1L;MYT1L;MYT1L;MYT1L;MYT1L;MYT1L;MYT1L
cg02607237_BC21	-0.179707	6.22015	0.000280153	0.0436043	Hypomethylated	chr10
cg14936601_BC21	0.179723	6.22068	0.000378857	0.0489544	Hypermethylated	chr7
cg00200772_BC21	0.179731	6.22094	2.42057e-05	0.0208039	Hypermethylated	chr1
cg04061534_TC21	0.179745	6.22146	0.000162495	0.036129	Hypermethylated	chr20
cg12295357_TC21	-0.179758	6.2219	0.000377275	0.0488923	Hypomethylated	chr8	exon_9	BIN3
cg17696184_BC21	0.179821	6.22406	0.000392904	0.0496863	Hypermethylated	chr13
cg15150772_BC21	0.179844	6.22486	0.000164718	0.0362695	Hypermethylated	chr1
cg12651598_BC21	-0.179867	6.22564	0.000397137	0.0498298	Hypomethylated	chr12
cg24284251_BC21	0.179927	6.22774	4.36931e-05	0.0242232	Hypermethylated	chr3
cg21395629_TC21	0.17993	6.22783	4.6234e-05	0.0246294	Hypermethylated	chr17
cg11555384_BC21	0.179956	6.22873	0.000308557	0.04524	Hypermethylated	chr22	TSS1500;TSS1500;TSS1500;TSS1500;TSS1500;TSS1500;TSS1500	BID;BID;BID;BID;BID;BID;BID
cg02905900_BC21	-0.179974	6.22935	0.000311245	0.0454376	Hypomethylated	chr1	TSS1500;TSS1500	ACOT11;ACOT11
cg09530438_BC21	0.179996	6.2301	4.78874e-05	0.0248141	Hypermethylated	chr10
cg08667430_BC21	-0.18001	6.23059	0.000147422	0.0349029	Hypomethylated	chr5
cg13067221_TC21	0.180021	6.23098	3.68365e-05	0.0230913	Hypermethylated	chr14
cg16885692_TC21	0.180024	6.23108	0.000250404	0.0417856	Hypermethylated	chr1
cg07888917_BC21	-0.180104	6.23385	0.000282804	0.0437638	Hypomethylated	chr2
cg22411949_TC21	0.180138	6.23502	0.000353944	0.0476251	Hypermethylated	chr7
cg16338378_BC21	-0.18019	6.23679	1.02814e-05	0.0162955	Hypomethylated	chr11
cg14655905_BC21	-0.180199	6.2371	0.000131727	0.0337738	Hypomethylated	chr11
cg04690379_TC21	0.180246	6.23872	0.000366786	0.0483686	Hypermethylated	chr14
cg02570929_TC21	0.180247	6.23878	5.57246e-05	0.0257959	Hypermethylated	chr2
cg11209481_BC21	-0.180263	6.23932	0.000108971	0.0316901	Hypomethylated	chr8	TSS200	TRMT9B
cg27316939_TC11	0.180275	6.23973	2.42094e-05	0.0208039	Hypermethylated	chr16
cg17575562_BC21	-0.180295	6.24043	0.000363988	0.0481977	Hypomethylated	chr12	TSS1500	DDN
cg09114866_BC21	-0.180305	6.24078	0.000237704	0.0408979	Hypomethylated	chr6
cg11769606_BC21	-0.180314	6.2411	3.23027e-05	0.0225079	Hypomethylated	chr5	exon_1;5UTR;exon_2;5UTR	ARSB;ARSB;ARSB;ARSB
cg04266870_BC21	-0.180344	6.24214	0.000191284	0.0379442	Hypomethylated	chr1
cg01994902_TC21	0.180395	6.24388	0.000146697	0.0348811	Hypermethylated	chr16	exon_21	IFT140
cg03099014_TC21	0.180409	6.24435	4.81325e-05	0.0248323	Hypermethylated	chr8
cg20948817_BC21	-0.180478	6.24676	4.32121e-05	0.0240668	Hypomethylated	chr2
cg09787089_BC11	-0.18048	6.24681	0.000102946	0.0310941	Hypomethylated	chr1
cg09024892_TC21	0.180492	6.24721	0.000335693	0.0466661	Hypermethylated	chr4
cg15623519_BC11	-0.180545	6.24906	3.32557e-05	0.0225766	Hypomethylated	chr12	TSS1500	SLC15A4
cg02294990_BC21	0.180547	6.24913	7.3094e-05	0.0280734	Hypermethylated	chr9
cg14157435_TC11	-0.180572	6.25	3.19077e-06	0.0122182	Hypomethylated	chr2
cg05958352_BC21	0.180636	6.25222	0.000384029	0.0492245	Hypermethylated	chr14	TSS1500	RNASE1
cg01636575_BC21	-0.18064	6.25234	0.00035274	0.0475545	Hypomethylated	chr17	TSS1500	MIR548H3
cg18978125_TC11	0.180644	6.25249	0.000106184	0.0313955	Hypermethylated	chr7
cg13594569_TC21	-0.180644	6.25249	0.000397285	0.0498298	Hypomethylated	chr6
cg24037375_BC21	-0.18073	6.25546	0.000153095	0.0355198	Hypomethylated	chr2
cg07242890_BC21	0.180737	6.25569	5.07104e-05	0.0251679	Hypermethylated	chr3
cg05499054_BC11	-0.180791	6.25755	0.000228113	0.0404194	Hypomethylated	chr8	3UTR;exon_6;3UTR;exon_6;3UTR;exon_6;3UTR;exon_6	JPH1;JPH1;JPH1;JPH1;JPH1;JPH1;JPH1;JPH1
cg01178250_BC21	0.180797	6.25776	9.0599e-05	0.0298903	Hypermethylated	chr17
cg24990131_BC11	-0.180819	6.25852	7.6678e-05	0.0284637	Hypomethylated	chr6
cg10148755_BC21	-0.180823	6.25866	0.000271269	0.042952	Hypomethylated	chr16
cg02197387_TC21	-0.180832	6.25898	0.000201377	0.0386368	Hypomethylated	chr20	TSS1500	TCEA2
cg11201894_BC21	0.180892	6.26104	0.000237688	0.0408979	Hypermethylated	chr6	exon_4;exon_4;exon_3	C6orf223;C6orf223;C6orf223
cg12187687_TC21	0.180948	6.26295	0.000132218	0.0337925	Hypermethylated	chr7
cg20481814_TC21	0.181007	6.26501	8.91653e-05	0.029805	Hypermethylated	chr15
cg10189336_BC21	0.18101	6.26511	0.00010885	0.0316651	Hypermethylated	chr6
cg15186150_BC21	0.181012	6.26519	0.000332219	0.046528	Hypermethylated	chr10
cg16327839_TC21	-0.181059	6.26682	2.39534e-05	0.0207463	Hypomethylated	chr11	exon_1;exon_1	SPATA19;SPATA19
cg20799514_BC21	0.181067	6.26709	9.69713e-05	0.0306701	Hypermethylated	chr1	exon_1	MATN1-AS1
cg05958294_TC21	0.181117	6.26881	3.44082e-05	0.0226168	Hypermethylated	chr13
cg02018337_BC21	0.18114	6.2696	7.10293e-05	0.027709	Hypermethylated	chr17
cg24934497_TC21	-0.181235	6.27289	9.72528e-05	0.0307443	Hypomethylated	chr12
cg21511321_BC21	-0.18127	6.27408	0.000236599	0.0408784	Hypomethylated	chr7	3UTR;exon_3	COX19;COX19
cg20469275_TC21	-0.181382	6.27797	0.000215717	0.0396754	Hypomethylated	chr5	TSS1500;TSS1500;TSS1500;TSS1500;TSS1500;TSS1500	SNCAIP;SNCAIP;SNCAIP;SNCAIP;SNCAIP;SNCAIP
cg19862877_BC21	-0.181394	6.27836	0.000182864	0.0374226	Hypomethylated	chr14
cg06017194_BC21	0.181416	6.27914	0.000123245	0.0330893	Hypermethylated	chr3
cg15898018_BC21	0.181419	6.27924	0.000129278	0.0335911	Hypermethylated	chr2	exon_8;3UTR;exon_10;3UTR	CASP10;CASP10;CASP10;CASP10
cg05530317_BC21	-0.181421	6.27929	0.000162878	0.0361631	Hypomethylated	chr5	5UTR;exon_1	EGFLAM;EGFLAM
cg05597507_TC21	0.181434	6.27976	0.000252273	0.0419109	Hypermethylated	chr3
cg00516678_BC21	0.181441	6.28	0.00033444	0.0466488	Hypermethylated	chr7	TSS1500;TSS1500	AQP1;AQP1
cg19278215_BC21	-0.181454	6.28042	2.28872e-05	0.0204752	Hypomethylated	chr14
cg02371473_BC21	0.181532	6.28312	0.000102463	0.0310906	Hypermethylated	chr13
cg23124382_BC21	0.181534	6.28322	0.000111223	0.0319191	Hypermethylated	chr2
cg05151419_BC21	0.181536	6.28328	0.000386197	0.0493016	Hypermethylated	chr19
cg17423763_BC21	-0.181551	6.28377	9.91567e-05	0.0308074	Hypomethylated	chr1	exon_4;exon_4	SLC27A3;SLC27A3
cg22947322_TC21	-0.181555	6.28392	0.000297392	0.044581	Hypomethylated	chr17
cg19046904_TC21	0.181602	6.28554	0.000391369	0.0495699	Hypermethylated	chr22
cg25600446_BC11	-0.181611	6.28584	0.00014785	0.0349341	Hypomethylated	chr8	TSS1500;TSS1500;TSS1500	GPT;GPT;GPT
cg00376060_BC21	-0.181659	6.28751	8.53401e-05	0.0293949	Hypomethylated	chr1
cg12080113_BC21	-0.181681	6.28829	8.29295e-05	0.0291241	Hypomethylated	chr9
cg26739800_TC21	-0.181689	6.28855	8.49476e-05	0.0293517	Hypomethylated	chr16	TSS1500	DNAAF1
cg22133237_TC21	0.181721	6.28966	2.26006e-05	0.0203367	Hypermethylated	chr16
cg08148645_BC21	0.181742	6.2904	0.00022171	0.0400053	Hypermethylated	chr6	exon_11;exon_10;exon_9	EFHC1;EFHC1;EFHC1
cg14883408_BC21	-0.181769	6.29133	0.000169659	0.0365083	Hypomethylated	chr4
cg26604607_TC21	0.181808	6.29265	0.000282208	0.0437234	Hypermethylated	chrX
cg03399609_BC11	-0.181836	6.29363	0.000257451	0.0422176	Hypomethylated	chr13
cg27230784_TC11	-0.181862	6.29454	1.38963e-05	0.0173266	Hypomethylated	chr17	TSS200	LOC728392
cg10604918_TC21	-0.181871	6.29485	6.18585e-05	0.0265411	Hypomethylated	chr9
cg08655444_BC21	-0.18188	6.29514	0.000319933	0.0459124	Hypomethylated	chr7
cg04100124_BC21	0.181919	6.29649	0.000181839	0.0373312	Hypermethylated	chr10
cg12231018_TC21	0.181936	6.29708	0.000310949	0.0454233	Hypermethylated	chr2
cg07710974_BC21	-0.18194	6.29723	0.00028916	0.0441397	Hypomethylated	chr8
cg01810926_BC21	-0.181947	6.29747	0.000299941	0.0446838	Hypomethylated	chr1
cg10189117_TC21	0.181996	6.29916	0.000289328	0.0441397	Hypermethylated	chr6
cg02702692_TC21	-0.182024	6.3001	0.000267064	0.0427947	Hypomethylated	chr11	exon_16;exon_15;TSS1500	NUMA1;NUMA1;LOC100128494
cg09190807_BC21	0.182062	6.30141	9.53106e-05	0.030414	Hypermethylated	chr2
cg18970824_TC11	-0.182143	6.30422	0.000211228	0.0393473	Hypomethylated	chr14
cg22658492_TC21	-0.182146	6.30434	0.000300075	0.0446909	Hypomethylated	chr17
cg00375581_TC21	-0.182204	6.30634	0.000236117	0.0408414	Hypomethylated	chr21
cg19691546_TC21	0.182228	6.30715	0.00024933	0.0416774	Hypermethylated	chr11	TSS1500;TSS1500;TSS1500;TSS1500	DGKZ;DGKZ;DGKZ;DGKZ
cg11033092_BC21	0.182247	6.30782	0.000216263	0.0396754	Hypermethylated	chr5	TSS1500;TSS1500;TSS1500;TSS1500;TSS1500;TSS1500;TSS1500;TSS1500	P4HA2;P4HA2;P4HA2;P4HA2;P4HA2;P4HA2;P4HA2;P4HA2
cg17560004_BC21	0.182252	6.30798	8.96442e-06	0.0156567	Hypermethylated	chr12
cg17700584_BC21	0.182298	6.30958	5.38989e-05	0.0256124	Hypermethylated	chr14	exon_1	CRIP2
cg04042828_BC21	-0.182336	6.3109	0.000396865	0.0498298	Hypomethylated	chr4	TSS1500;TSS1500	FHIP1A;FHIP1A
cg17070245_TC11	0.182338	6.31095	0.000349669	0.0474094	Hypermethylated	chr11
cg10824354_BC21	-0.182352	6.31145	0.000159757	0.0358888	Hypomethylated	chr17
cg03024251_BC21	-0.182369	6.31201	9.73653e-05	0.0307586	Hypomethylated	chr6
cg09141835_BC11	0.182405	6.31326	0.000367536	0.0483943	Hypermethylated	chr16
cg20254273_BC21	-0.182433	6.31422	5.56852e-06	0.0136996	Hypomethylated	chr1
cg23968739_BC21	0.182455	6.315	0.000262749	0.0425437	Hypermethylated	chr11
cg01371123_BC21	0.182484	6.31601	8.50081e-05	0.0293517	Hypermethylated	chr2
cg22506059_TC21	0.182497	6.31644	6.48826e-05	0.0269418	Hypermethylated	chr22	TSS1500	CARD10
cg02268192_BC21	0.182511	6.31694	0.000220559	0.0399114	Hypermethylated	chr14
cg01038405_TC21	0.182524	6.31737	0.000323742	0.0460581	Hypermethylated	chr1	5UTR;5UTR;exon_3;exon_2	RBMXL1;RBMXL1;RBMXL1;RBMXL1
cg04087681_TC21	0.182552	6.31833	0.000370919	0.0485901	Hypermethylated	chr9
cg06528601_BC21	-0.182562	6.31867	8.79106e-06	0.0155815	Hypomethylated	chr16	TSS1500	COTL1
cg04086468_TC21	0.18258	6.31931	0.000161339	0.0360027	Hypermethylated	chr3
cg26473301_BC21	0.182585	6.31947	0.000114872	0.0323031	Hypermethylated	chr21
cg07864647_BC21	0.182594	6.31978	0.000330745	0.0464548	Hypermethylated	chr13
cg11999601_BC21	-0.182619	6.32067	0.000215247	0.0396754	Hypomethylated	chr11
cg14286021_BC21	0.18264	6.3214	0.00037571	0.0488112	Hypermethylated	chr9
cg12671489_TC21	-0.182666	6.32229	0.000252369	0.0419138	Hypomethylated	chr8
cg16481360_TC21	0.18267	6.32242	0.000324955	0.0461078	Hypermethylated	chr6
cg26088711_BC21	-0.182672	6.32249	0.000398451	0.0498298	Hypomethylated	chr12
cg03300776_BC21	0.182747	6.32507	2.87953e-05	0.0218618	Hypermethylated	chr2
cg16659510_BC11	0.182805	6.32708	8.57099e-05	0.0294558	Hypermethylated	chr16
cg12066668_BC21	0.182844	6.32843	6.50402e-05	0.0269944	Hypermethylated	chr10
cg02383743_BC21	-0.182909	6.33066	4.30621e-05	0.0240668	Hypomethylated	chr2
cg26735135_TC21	0.182954	6.3322	0.000327972	0.0463209	Hypermethylated	chr7	TSS1500	CDK14
cg13414834_BC21	0.182975	6.33293	0.000287878	0.0440806	Hypermethylated	chr2	TSS1500	MIR149
cg06192292_BC21	0.183014	6.33429	6.89516e-05	0.0273681	Hypermethylated	chr1
cg07978738_BC21	0.183055	6.3357	3.01315e-06	0.0119873	Hypermethylated	chr10
cg25862438_BC21	0.183064	6.33601	0.000301668	0.0447919	Hypermethylated	chr21
cg06866827_TC11	-0.183128	6.33824	0.000102662	0.0310906	Hypomethylated	chr1
cg01564902_BC21	0.183144	6.33876	1.67406e-06	0.0109435	Hypermethylated	chr7
cg10896774_BC21	-0.183151	6.33902	3.63277e-05	0.0229836	Hypomethylated	chr7	exon_1;exon_2	LLCFC1;LLCFC1
cg14378925_TC21	0.183191	6.34041	0.000278199	0.0434989	Hypermethylated	chr11
cg17340175_BC21	0.183219	6.34136	0.000175216	0.0368634	Hypermethylated	chr11
cg02724496_TC21	-0.18322	6.34139	0.000106475	0.0313955	Hypomethylated	chr16
cg02067712_BC11	-0.183243	6.3422	0.000195	0.0381916	Hypomethylated	chr13
cg14458858_TC21	0.183254	6.34257	7.82999e-05	0.0285645	Hypermethylated	chr9
cg04200931_TC21	-0.183282	6.34353	0.000391001	0.0495699	Hypomethylated	chr9	exon_1	TNFSF15
cg12491115_TC21	0.183335	6.34536	0.000147611	0.0349101	Hypermethylated	chr11	exon_6;exon_6;exon_6;exon_6;exon_6;exon_6;exon_6;exon_6;exon_6;exon_6;exon_6;exon_6;exon_6;exon_6;exon_5;exon_6;exon_6;exon_5;exon_6;exon_5;exon_5;exon_5;exon_5;exon_4;exon_5;exon_5;exon_6;exon_4;exon_4;exon_6;exon_4;exon_4;exon_6;exon_5	APLP2;APLP2;APLP2;APLP2;APLP2;APLP2;APLP2;APLP2;APLP2;APLP2;APLP2;APLP2;APLP2;APLP2;APLP2;APLP2;APLP2;APLP2;APLP2;APLP2;APLP2;APLP2;APLP2;APLP2;APLP2;APLP2;APLP2;APLP2;APLP2;APLP2;APLP2;APLP2;APLP2;APLP2
cg26264318_TC21	-0.183362	6.34629	0.000101803	0.0310151	Hypomethylated	chr6	exon_3;exon_2;exon_2;5UTR;exon_3;exon_3	BRD2;BRD2;BRD2;BRD2;BRD2;BRD2
cg23543912_TC21	0.183424	6.34843	0.000107514	0.0315069	Hypermethylated	chr18
cg09040039_TC21	-0.183429	6.3486	0.00034132	0.0469658	Hypomethylated	chr20
cg14451711_BC21	0.183456	6.34953	0.000339396	0.0468581	Hypermethylated	chr20
cg12911780_BC21	0.183467	6.34993	0.000185195	0.0375689	Hypermethylated	chr8
cg19687075_TC21	0.183511	6.35144	0.000150539	0.0352177	Hypermethylated	chr9
cg15250694_BC21	0.183686	6.3575	1.24714e-05	0.0171678	Hypermethylated	chr10	exon_3	LOC101929234
cg08178582_BC21	-0.183745	6.35952	0.000317777	0.0457994	Hypomethylated	chr8
cg16057708_BC21	0.183781	6.36078	1.72658e-05	0.0184616	Hypermethylated	chr14
cg18354633_TC21	0.183797	6.3613	0.000221215	0.0399733	Hypermethylated	chr6
cg01598557_TC21	0.183832	6.36252	0.000157968	0.0357675	Hypermethylated	chr4
cg11868461_BC21	-0.183849	6.36311	0.000332711	0.046528	Hypomethylated	chr17
cg25363069_BC21	0.183862	6.36357	0.000170666	0.0365739	Hypermethylated	chr2
cg22492709_BC21	0.183868	6.36377	9.5274e-05	0.030414	Hypermethylated	chr6	TSS200	ARMC2-AS1
cg26452027_BC21	0.183883	6.36429	0.000239204	0.0410141	Hypermethylated	chr22
cg15861962_BC21	0.183908	6.36516	0.000232041	0.0405992	Hypermethylated	chr6
cg25337414_BC21	-0.183924	6.36569	0.000342701	0.0470696	Hypomethylated	chr12	TSS1500;TSS1500;TSS1500	PAWR;PAWR;PAWR
cg18512336_TC21	0.183948	6.36652	0.000232887	0.0406592	Hypermethylated	chr8
cg08681689_BC21	-0.184008	6.3686	0.000191358	0.0379442	Hypomethylated	chr3
cg01883843_TC21	-0.184015	6.36884	2.31368e-05	0.0205618	Hypomethylated	chr3
cg07708742_BC21	0.184018	6.36893	7.01964e-05	0.0275397	Hypermethylated	chr12	TSS1500;TSS1500	TAMALIN;TAMALIN-AS1
cg16156995_BC21	-0.184031	6.36938	0.000389128	0.0495032	Hypomethylated	chr11
cg14368221_BC21	-0.184034	6.36949	7.81106e-05	0.0285645	Hypomethylated	chr9
cg24634505_BC21	0.18406	6.37041	0.000362813	0.0481341	Hypermethylated	chr19	exon_7;exon_7	STRN4;STRN4
cg20850016_BC21	-0.184086	6.37128	9.26093e-05	0.0302314	Hypomethylated	chr3
cg18421604_TC21	0.184103	6.37186	4.29397e-05	0.0240668	Hypermethylated	chr12
cg08279217_TC21	-0.184127	6.37271	5.90216e-05	0.0261243	Hypomethylated	chr12
cg16976484_BC21	-0.18414	6.37315	0.000183925	0.0374975	Hypomethylated	chr11
cg09121499_TC21	0.184178	6.37445	0.000155059	0.0356732	Hypermethylated	chr15
cg11481443_TC21	0.184257	6.37721	0.000265348	0.0426888	Hypermethylated	chr18
cg09756109_TC11	0.184265	6.37749	0.000124629	0.0331999	Hypermethylated	chr16
cg11454971_BC21	-0.184298	6.37862	0.000175663	0.0369149	Hypomethylated	chrX
cg22718016_BC21	0.184332	6.37979	0.000288341	0.0440854	Hypermethylated	chr17
cg04867344_TC21	-0.184333	6.37983	0.000200189	0.038548	Hypomethylated	chr17
cg26925629_BC21	-0.18435	6.3804	0.000202656	0.0387415	Hypomethylated	chrX
cg09663494_BC21	0.184352	6.38048	0.000398797	0.0498298	Hypermethylated	chr16
cg06016028_BC21	0.184385	6.3816	0.000166144	0.0363972	Hypermethylated	chr12
cg26930308_TC21	-0.184411	6.38252	0.000116215	0.0323989	Hypomethylated	chrX
cg04606480_TC21	0.184412	6.38253	2.32143e-05	0.0205734	Hypermethylated	chr3
cg02319094_BC21	0.184449	6.38382	0.000364365	0.0481977	Hypermethylated	chr11	TSS200	P2RY6
cg21515349_TC21	-0.184616	6.38957	0.000239819	0.0410551	Hypomethylated	chr17	5UTR;exon_1;TSS1500	NAGS;NAGS;PYY
cg02094556_TC21	-0.184646	6.39062	0.000229254	0.0404371	Hypomethylated	chr1
cg01077430_BC21	0.184681	6.39184	3.15729e-05	0.0223067	Hypermethylated	chr1
cg01252811_BC21	0.184712	6.39288	4.6043e-05	0.0246165	Hypermethylated	chr1
cg17943876_TC21	0.184727	6.39342	0.000243749	0.0413627	Hypermethylated	chr5
cg19179556_TC21	-0.184794	6.39572	0.000107743	0.0315147	Hypomethylated	chr11	exon_1;5UTR	PRR33;PRR33
cg07836518_BC21	-0.184813	6.39637	0.000178851	0.0371414	Hypomethylated	chr6
cg14529097_BC21	-0.184858	6.39794	0.00015546	0.0356868	Hypomethylated	chr10
cg02892472_BC21	0.184879	6.39867	0.00026602	0.0427421	Hypermethylated	chr6
cg15431659_BC11	0.184895	6.39923	0.000389347	0.0495242	Hypermethylated	chr3
cg01970716_BC21	0.184905	6.39956	6.27616e-06	0.0142882	Hypermethylated	chr14	TSS1500	NYNRIN
cg14202791_BC21	-0.18493	6.40041	0.000261367	0.0424589	Hypomethylated	chr9
cg26189818_TC21	-0.184964	6.40159	0.000191532	0.0379442	Hypomethylated	chr2
cg22056594_BC21	0.184976	6.40202	0.000158473	0.0357675	Hypermethylated	chr6	exon_1	LINC01624
cg06095777_TC21	-0.184993	6.40261	6.27238e-05	0.0266707	Hypomethylated	chr1
cg23555643_BC21	-0.184998	6.40277	0.000336348	0.0466821	Hypomethylated	chr18
cg16625683_BC11	0.185004	6.40297	0.000227459	0.0403654	Hypermethylated	chr7
cg26983645_BC21	0.185021	6.40357	0.000388965	0.0494962	Hypermethylated	chrX	TSS1500;TSS1500	DIPK2B;DIPK2B
cg13496999_BC21	0.185026	6.40375	0.000345621	0.0471751	Hypermethylated	chr2
cg25024920_BC21	0.185038	6.40415	3.21468e-05	0.0224583	Hypermethylated	chr17
cg27056762_BC21	-0.185074	6.4054	8.03812e-05	0.0288373	Hypomethylated	chr15
cg14229764_BC21	0.18511	6.40665	4.68532e-05	0.0247858	Hypermethylated	chr9
cg22260039_TC21	0.185127	6.40721	0.000304456	0.0449629	Hypermethylated	chr12
cg19317830_TC21	0.18513	6.40732	0.000266248	0.0427565	Hypermethylated	chr3
cg26525025_BC21	0.185136	6.40752	0.000181126	0.0372671	Hypermethylated	chr12
cg07740804_TC21	0.185141	6.40769	0.00011643	0.0323989	Hypermethylated	chr5
cg13706058_BC11	-0.185149	6.40798	0.000200214	0.038548	Hypomethylated	chr6
cg23767029_BC21	0.185187	6.4093	0.000208538	0.03918	Hypermethylated	chr16
cg12646820_TC22	-0.185213	6.41018	0.000244436	0.0413656	Hypomethylated	chr6	TSS1500;TSS1500;TSS1500;TSS1500	RNF182;RNF182;RNF182;RNF182
cg13587786_BC21	-0.185222	6.4105	0.000143421	0.0346875	Hypomethylated	chr9
cg21613910_TC21	0.18528	6.41252	0.000150628	0.035223	Hypermethylated	chr2
cg17067779_TC21	0.1853	6.41321	0.000209034	0.039194	Hypermethylated	chr11
cg06782004_TC21	0.185329	6.41421	0.000234805	0.0407253	Hypermethylated	chr10
cg24997692_TC21	0.185336	6.41445	1.37222e-05	0.0172655	Hypermethylated	chr3
cg00110769_BC21	-0.185349	6.41489	0.000188134	0.0377013	Hypomethylated	chr1
cg22926606_TC21	-0.185359	6.41524	0.000387593	0.049404	Hypomethylated	chr17
cg10708898_BC21	0.185413	6.41711	0.000142428	0.0346119	Hypermethylated	chr1
cg22047552_TC21	0.185438	6.41797	0.000102016	0.031018	Hypermethylated	chr17	exon_5	RSKR
cg02225786_TC21	0.185451	6.41842	0.000103872	0.0312601	Hypermethylated	chr2
cg10819446_TC21	-0.185456	6.41858	4.70619e-05	0.0248141	Hypomethylated	chr16	exon_3;exon_3;TSS1500;TSS1500	ACD;ACD;PARD6A;PARD6A
cg11837749_BC21	-0.185456	6.41859	0.000354018	0.0476251	Hypomethylated	chr1
cg27402016_BC21	0.185475	6.41923	7.3305e-05	0.0281112	Hypermethylated	chr3
cg11115825_BC21	0.185549	6.42179	0.00018182	0.0373312	Hypermethylated	chr12
cg20327784_BC21	0.185554	6.42196	0.000205852	0.0390049	Hypermethylated	chr17	exon_10;3UTR;exon_12;3UTR;exon_11;3UTR;exon_10;exon_9	SAP30BP;SAP30BP;SAP30BP;SAP30BP;SAP30BP;SAP30BP;SAP30BP;SAP30BP
cg02412616_BC21	0.185579	6.42284	4.01778e-05	0.0237299	Hypermethylated	chr22
cg08667243_BC21	-0.185583	6.42296	9.40542e-05	0.0303601	Hypomethylated	chr5
cg22809407_TC21	0.185591	6.42324	0.000156829	0.035767	Hypermethylated	chr2	exon_1;exon_1;TSS1500	CT75;CT75;LOC122319436
cg22333868_TC21	-0.185605	6.42374	0.000322695	0.0459868	Hypomethylated	chr12	exon_5;exon_3;exon_3;exon_4	SYT1;SYT1;SYT1;SYT1
cg10769722_BC21	-0.185668	6.4259	0.000297261	0.044581	Hypomethylated	chr6	TSS1500	PRIM2
cg18100008_TC21	0.185687	6.42655	0.000225789	0.0402727	Hypermethylated	chr7	3UTR;exon_15	GLI3;GLI3
cg03638686_TC21	-0.185767	6.42932	3.10301e-05	0.0222036	Hypomethylated	chr1	TSS200	RORC
cg05950755_BC21	-0.185795	6.43028	0.000359904	0.0480154	Hypomethylated	chr19	exon_7	JAK3
cg11230031_BC21	-0.185808	6.43073	0.000336242	0.0466745	Hypomethylated	chr6
cg17342458_TC21	0.185858	6.43246	8.72008e-05	0.0296068	Hypermethylated	chr1
cg04689413_BC21	0.185896	6.43377	8.78801e-05	0.0296901	Hypermethylated	chr3
cg16038377_BC21	-0.185963	6.43607	0.000221518	0.0400022	Hypomethylated	chr11	3UTR;exon_10;3UTR;exon_10;3UTR;exon_13;3UTR;exon_9	SYT7;SYT7;SYT7;SYT7;SYT7;SYT7;SYT7;SYT7
cg17526963_TC21	-0.18605	6.43909	0.000252065	0.0419094	Hypomethylated	chr12
cg26244738_BC21	-0.186069	6.43974	0.000212735	0.0394833	Hypomethylated	chr4	TSS200;TSS200;TSS200;TSS200	APBB2;APBB2;APBB2;APBB2
cg09131339_BC22	-0.186098	6.44073	0.000206023	0.0390158	Hypomethylated	chr1
cg13998742_TC21	-0.186166	6.44308	0.000200669	0.0385822	Hypomethylated	chr15
cg23980316_BC21	0.186194	6.44404	0.00035154	0.0475217	Hypermethylated	chr19
cg13884617_BC21	0.186248	6.44591	1.98714e-05	0.0193495	Hypermethylated	chr7
cg24324441_TC21	-0.186282	6.4471	0.000402269	0.0499645	Hypomethylated	chr3	TSS1500;TSS1500;TSS1500;TSS1500;TSS1500	MFSD1;MFSD1;MFSD1;MFSD1;MFSD1
cg09991267_BC21	-0.186317	6.44828	0.000285671	0.0439399	Hypomethylated	chr11
cg25186380_BC21	-0.186373	6.45024	8.56142e-05	0.029445	Hypomethylated	chr20
cg22825519_TC21	0.186375	6.45029	0.000358915	0.0479431	Hypermethylated	chr18	exon_2;exon_2	GAPLINC;GAPLINC
cg02586712_BC21	0.186376	6.45032	0.000378877	0.0489544	Hypermethylated	chr15
cg13965924_TC21	-0.186384	6.45062	0.000283837	0.0438125	Hypomethylated	chr1	TSS200	CALR4P
cg17073708_TC21	-0.186387	6.45072	3.34105e-05	0.0225766	Hypomethylated	chr8
cg23247616_BC21	0.186412	6.45158	8.39176e-05	0.0292182	Hypermethylated	chr4
cg13461821_TC21	0.186414	6.45163	0.00031109	0.0454303	Hypermethylated	chr8
cg16929570_BC21	0.186415	6.45166	7.37463e-05	0.0281333	Hypermethylated	chr5
cg24766825_TC21	0.186433	6.45229	0.000246884	0.0415637	Hypermethylated	chr9
cg24931047_BC21	-0.186459	6.45321	6.6793e-05	0.0272099	Hypomethylated	chr20
cg01634141_TC21	-0.186479	6.45389	6.82241e-06	0.0147957	Hypomethylated	chr6	TSS200	F13A1
cg17836145_BC21	0.186524	6.45543	7.21051e-05	0.0278791	Hypermethylated	chr6	TSS200	VNN2
cg27520108_TC21	-0.18654	6.456	0.000176599	0.0369674	Hypomethylated	chr15
cg01566472_BC21	-0.186548	6.45625	0.000357769	0.0478834	Hypomethylated	chr15
cg24315815_BC21	-0.186554	6.45648	0.000192011	0.0379547	Hypomethylated	chr3	TSS1500;TSS1500;TSS1500;TSS1500;TSS1500	PLSCR4;PLSCR4;PLSCR4;PLSCR4;PLSCR4
cg05465821_TC21	0.186557	6.45659	0.00015317	0.0355198	Hypermethylated	chr20
cg21853992_BC21	0.186558	6.4566	0.000269157	0.0428586	Hypermethylated	chr19
cg20663263_TC21	0.186613	6.45852	0.000232029	0.0405992	Hypermethylated	chr2
cg04888338_TC21	0.186622	6.45881	1.80657e-05	0.0187667	Hypermethylated	chr6
cg02672737_TC21	-0.186647	6.45969	0.000111145	0.0319069	Hypomethylated	chr15
cg10866825_BC21	0.186647	6.4597	0.000252284	0.0419109	Hypermethylated	chr2
cg18705541_BC21	-0.186681	6.46086	5.78251e-05	0.0260246	Hypomethylated	chr4	exon_5	SHROOM3
cg26427965_TC21	0.186686	6.46102	0.000400314	0.0499067	Hypermethylated	chr22
cg11987321_TC21	0.186702	6.46158	0.000185627	0.0375728	Hypermethylated	chr16	exon_6;exon_6;exon_6;exon_6;exon_6;exon_6;exon_6;exon_6;exon_6;exon_6;exon_6;exon_6;exon_6;exon_6;exon_6;exon_6;exon_6;exon_6;exon_6;exon_6;exon_6;exon_6;exon_6;exon_6;exon_6;exon_6;exon_6;exon_6;exon_6;exon_6;exon_6;exon_6;exon_6;exon_6	NLRC5;NLRC5;NLRC5;NLRC5;NLRC5;NLRC5;NLRC5;NLRC5;NLRC5;NLRC5;NLRC5;NLRC5;NLRC5;NLRC5;NLRC5;NLRC5;NLRC5;NLRC5;NLRC5;NLRC5;NLRC5;NLRC5;NLRC5;NLRC5;NLRC5;NLRC5;NLRC5;NLRC5;NLRC5;NLRC5;NLRC5;NLRC5;NLRC5;NLRC5
cg23236018_BC21	0.186713	6.46198	0.000399215	0.0498509	Hypermethylated	chr3
cg17922056_TC21	-0.186718	6.46214	0.000218207	0.0397593	Hypomethylated	chr12	TSS1500	LOC643339
cg01048720_TC21	-0.186728	6.46247	0.000350351	0.0474316	Hypomethylated	chr1
cg08149223_TC21	-0.186744	6.46304	5.12334e-05	0.0251727	Hypomethylated	chr10	TSS200;TSS200	C10orf71;C10orf71-AS1
cg00687132_TC21	-0.18679	6.46462	0.000291728	0.0442397	Hypomethylated	chr1
cg14584051_BC21	-0.186859	6.46701	0.000158017	0.0357675	Hypomethylated	chr6
cg16245431_BC21	-0.18688	6.46774	0.000171596	0.0366478	Hypomethylated	chr7	3UTR;exon_3	COX19;COX19
cg01580242_BC11	-0.186887	6.46795	0.000241386	0.0411954	Hypomethylated	chr1
cg18576206_TC21	0.186901	6.46845	0.000316688	0.0457793	Hypermethylated	chr22	exon_15;3UTR	SAMM50;SAMM50
cg06942674_BC21	0.186916	6.46897	5.46524e-05	0.0256124	Hypermethylated	chr3
cg02365135_TC21	-0.186925	6.46929	1.32686e-05	0.0171678	Hypomethylated	chr17
cg01820374_TC21	0.186926	6.46932	0.000157872	0.0357675	Hypermethylated	chr12
cg22608507_TC22	0.186935	6.46961	0.000285384	0.043918	Hypermethylated	chr12
cg15217637_TC21	0.18697	6.47082	7.43848e-05	0.0281535	Hypermethylated	chr4
cg20289312_TC21	0.186979	6.47113	0.000375722	0.0488112	Hypermethylated	chr1
cg12449049_BC21	0.186998	6.47179	0.000287575	0.0440698	Hypermethylated	chr6
cg00940243_BC21	-0.187031	6.47292	0.000228773	0.0404335	Hypomethylated	chr7
cg18179494_TC21	-0.187071	6.47432	0.000401711	0.0499636	Hypomethylated	chr4
cg07666840_TC21	-0.187073	6.47439	9.26905e-05	0.0302314	Hypomethylated	chr5	TSS1500;TSS1500;TSS1500;TSS1500;TSS200;TSS200	FGF1;FGF1;FGF1;FGF1;FGF1;FGF1
cg18227971_TC21	0.187088	6.47489	0.000135221	0.0340985	Hypermethylated	chr12
cg17537745_BC21	0.187103	6.47541	0.000283886	0.0438127	Hypermethylated	chr4
cg15690717_TC21	-0.187121	6.47605	8.26626e-05	0.0291021	Hypomethylated	chr6
cg13083634_TC21	0.187122	6.47607	9.59488e-06	0.01599	Hypermethylated	chr17
cg03117379_TC21	-0.187126	6.47621	0.000230385	0.0404993	Hypomethylated	chr20	TSS1500	SNORD17
cg11424811_TC21	0.187141	6.47673	8.3169e-05	0.0291406	Hypermethylated	chr7
cg10632728_BC21	-0.187199	6.47874	0.000235606	0.0408129	Hypomethylated	chr1
cg24935896_BC21	-0.1872	6.47877	8.24204e-05	0.0290787	Hypomethylated	chr1
cg04609197_BC21	0.187213	6.47923	1.69789e-05	0.0184616	Hypermethylated	chr20
cg21841085_TC21	0.18722	6.47946	0.000238646	0.0409868	Hypermethylated	chr17	exon_23;exon_22	BAHCC1;BAHCC1
cg13039051_TC21	0.187227	6.4797	0.000260824	0.0423985	Hypermethylated	chr15
cg12522421_BC21	-0.187259	6.4808	5.20868e-05	0.025248	Hypomethylated	chr8
cg27405731_BC11	0.187323	6.48303	0.000186344	0.0376053	Hypermethylated	chr7
cg26038390_TC21	0.187343	6.48372	0.000186866	0.0376405	Hypermethylated	chr22
cg09398502_TC21	0.187348	6.48389	0.000294317	0.0444482	Hypermethylated	chr8
cg17108253_BC21	-0.187357	6.4842	0.000398255	0.0498298	Hypomethylated	chr2
cg13329346_TC21	0.187384	6.48512	3.33471e-05	0.0225766	Hypermethylated	chr5
cg27787901_BC21	0.187398	6.48559	0.000314901	0.0456412	Hypermethylated	chrX	exon_2	IL9R
cg18015969_TC21	0.187417	6.48624	0.000269842	0.0428595	Hypermethylated	chr12
cg07343162_BC21	-0.187543	6.49062	0.000334212	0.046626	Hypomethylated	chr9	TSS1500;TSS1500;TSS1500;TSS1500;TSS1500	TRIM32;TRIM32;TRIM32;TRIM32;TRIM32
cg10106935_TC21	0.187573	6.49164	0.000128087	0.0334542	Hypermethylated	chr7
cg02026608_TC21	-0.187587	6.49214	1.02368e-05	0.0162955	Hypomethylated	chr5
cg07478921_BC21	0.187596	6.49243	7.49483e-05	0.0282141	Hypermethylated	chr5
cg00508195_BC11	0.187687	6.49558	0.000382095	0.0490998	Hypermethylated	chr15	TSS1500;TSS1500	LYSMD2;LYSMD2
cg05142383_BC21	-0.187697	6.49594	0.00034778	0.0473175	Hypomethylated	chr3
cg17755082_BC21	-0.187733	6.49715	0.000174377	0.0367927	Hypomethylated	chr4
cg07888957_BC21	0.187736	6.49726	3.6123e-05	0.0229836	Hypermethylated	chr17
cg03098727_BC21	0.187758	6.49802	2.4637e-05	0.0209355	Hypermethylated	chr13
cg15517223_TC21	-0.187762	6.49815	1.33877e-05	0.0171828	Hypomethylated	chr10
cg07186032_TC21	0.187791	6.49918	0.000396206	0.049815	Hypermethylated	chr3	exon_1	ARHGEF3
cg25652701_TC21	0.187806	6.49969	0.000146618	0.0348811	Hypermethylated	chr7
cg05237828_BC21	-0.187829	6.50049	0.000136114	0.0341054	Hypomethylated	chr17	TSS1500	ABCA5
cg22907232_BC21	-0.187838	6.50079	9.00651e-05	0.0298494	Hypomethylated	chr3
cg21496803_BC11	0.187855	6.50139	0.000177412	0.0370578	Hypermethylated	chr6
cg05101496_BC21	-0.187865	6.50171	0.000290049	0.044146	Hypomethylated	chr8
cg21157155_TC21	0.18787	6.50189	0.00035164	0.0475217	Hypermethylated	chr1	TSS1500	LRP8-DT
cg03880896_TC21	-0.18789	6.50257	0.000234447	0.0407253	Hypomethylated	chr2
cg20790648_BC21	0.187892	6.50266	0.000343636	0.0470902	Hypermethylated	chr3
cg10565467_BC21	0.187916	6.50348	0.000322919	0.0460044	Hypermethylated	chr11	3UTR;exon_16;3UTR;exon_15	ARRB1;ARRB1;ARRB1;ARRB1
cg21844005_TC21	0.187927	6.50385	2.63506e-05	0.0215102	Hypermethylated	chr7
cg24015889_TC21	-0.187929	6.50393	0.000323703	0.0460581	Hypomethylated	chr17
cg26276966_BC21	-0.187943	6.50442	0.000125971	0.0333358	Hypomethylated	chr22
cg15278919_TC21	-0.187959	6.50497	6.4612e-05	0.0269418	Hypomethylated	chr10
cg20359042_TC11	-0.188003	6.50649	0.000109593	0.03176	Hypomethylated	chr13
cg16926196_BC21	-0.188027	6.50731	0.000297905	0.044581	Hypomethylated	chr19	TSS1500;TSS1500;TSS1500;TSS1500	DNMT1;DNMT1;DNMT1;DNMT1
cg14515199_BC21	-0.188031	6.50745	0.000362262	0.048108	Hypomethylated	chr8
cg15026707_BC21	-0.188046	6.50797	0.000354309	0.0476498	Hypomethylated	chr10
cg08763139_BC21	-0.188072	6.50885	0.000254471	0.0420529	Hypomethylated	chr5
cg19726343_BC11	-0.188079	6.50911	6.6136e-05	0.0272031	Hypomethylated	chr1
cg21727049_BC21	-0.188119	6.5105	0.000343727	0.0470902	Hypomethylated	chr12	TSS1500;TSS1500	LOC102724050;LOC102724050
cg20318143_TC11	0.188154	6.5117	0.000190552	0.0378579	Hypermethylated	chr19	exon_1;TSS200;TSS200;TSS200	BST2;MVB12A;BISPR;BISPR
cg18185292_BC21	-0.188166	6.51211	0.000302303	0.0448475	Hypomethylated	chr12
cg16392942_BC21	0.188171	6.51228	7.41837e-05	0.0281535	Hypermethylated	chr16
cg26145592_TC21	-0.188173	6.51234	0.000249163	0.0416648	Hypomethylated	chr22
cg00387090_TC21	0.188209	6.51359	0.000249963	0.0417452	Hypermethylated	chr1
cg03431524_TC21	0.188213	6.51372	0.000281907	0.043721	Hypermethylated	chr7
cg06022811_BC21	-0.188251	6.51506	2.44163e-05	0.0208322	Hypomethylated	chr6
cg27011355_BC21	-0.188254	6.51514	4.47569e-05	0.0244398	Hypomethylated	chr5
cg23747607_BC21	0.188258	6.51527	8.34982e-05	0.0291764	Hypermethylated	chr3
cg08154889_BC21	0.188264	6.51548	0.000297598	0.044581	Hypermethylated	chr9	TSS1500	ENG
cg03381209_TC21	-0.188265	6.51551	3.31285e-05	0.0225766	Hypomethylated	chr19
cg19610072_BC22	-0.18832	6.51743	5.78941e-05	0.0260273	Hypomethylated	chr14
cg14677130_BC11	-0.188328	6.51768	6.7591e-05	0.0272243	Hypomethylated	chr5
cg27132159_TC21	-0.18833	6.51777	0.000220328	0.0399114	Hypomethylated	chr6
cg23960707_TC21	-0.188357	6.51869	0.000147164	0.034892	Hypomethylated	chr17	exon_3;exon_3;exon_3	SRSF1;SRSF1;SRSF1
cg16790239_TC21	-0.188378	6.51942	0.000254874	0.0420708	Hypomethylated	chr16	TSS200	MC1R
cg20959703_TC21	0.188421	6.52089	0.000185893	0.0375728	Hypermethylated	chr19	TSS1500	JAK3
cg20275177_TC21	0.188426	6.52108	0.000358126	0.0478923	Hypermethylated	chr10
cg03699952_BC21	-0.188453	6.52202	9.62671e-05	0.0305364	Hypomethylated	chr11
cg04027043_TC11	-0.188475	6.52277	0.000119068	0.0326845	Hypomethylated	chr11
cg11823624_TC21	-0.188611	6.52745	0.000340604	0.046922	Hypomethylated	chr7	exon_3;exon_3;TSS1500;TSS1500;TSS1500	TMUB1;TMUB1;FASTK;FASTK;FASTK
cg00541683_BC21	0.18867	6.52949	0.000188372	0.0377013	Hypermethylated	chr1	TSS200;TSS200	TINAGL1;TINAGL1
cg22977481_TC21	-0.188709	6.53086	0.000157905	0.0357675	Hypomethylated	chr2
cg17504789_BC21	0.188748	6.5322	0.000158329	0.0357675	Hypermethylated	chr1	exon_2;5UTR;exon_2;5UTR	IGSF3;IGSF3;IGSF3;IGSF3
cg09751239_BC11	0.188768	6.53288	3.52488e-05	0.022835	Hypermethylated	chr17
cg27414487_TC21	0.188816	6.53455	7.42128e-05	0.0281535	Hypermethylated	chr11	5UTR;exon_1;exon_1;5UTR	ROBO4;ROBO4;ROBO4;ROBO4
cg03016867_BC21	0.188826	6.53489	4.01217e-05	0.0237202	Hypermethylated	chr5	exon_1;TSS1500;TSS1500	SH3TC2-DT;MIR584;SH3TC2
cg04337944_BC21	0.188962	6.53957	0.000145668	0.0348799	Hypermethylated	chr22
cg03269499_TC21	-0.189023	6.54169	6.7545e-05	0.0272243	Hypomethylated	chr15
cg08317493_BC21	0.189075	6.54349	0.000234393	0.0407253	Hypermethylated	chr17
cg00687621_TC21	-0.189106	6.54455	0.000102925	0.0310941	Hypomethylated	chr1
cg23127089_BC21	-0.189156	6.54626	0.000306453	0.0451162	Hypomethylated	chr7
cg03758697_TC21	-0.189202	6.54787	2.13838e-05	0.0199234	Hypomethylated	chr15	3UTR;exon_3	FAM174B;FAM174B
cg02814054_TC21	0.18922	6.54848	0.000324646	0.0460711	Hypermethylated	chr19	exon_10;exon_9;exon_9;exon_9;exon_9;exon_8;exon_8;exon_9;exon_9;exon_7;exon_7;exon_9;exon_8;exon_8;exon_8;exon_9;exon_7;exon_9;exon_7;exon_8;exon_7;exon_8	MAST3;MAST3;MAST3;MAST3;MAST3;MAST3;MAST3;MAST3;MAST3;MAST3;MAST3;MAST3;MAST3;MAST3;MAST3;MAST3;MAST3;MAST3;MAST3;MAST3;MAST3;MAST3
cg10594776_TC21	-0.189226	6.5487	0.000278257	0.0434989	Hypomethylated	chr8
cg23089654_BC21	0.189233	6.54893	0.000227297	0.0403601	Hypermethylated	chr7	TSS1500	LIMK1
cg24087211_BC21	0.189234	6.54897	0.000141534	0.0345384	Hypermethylated	chr6	TSS1500;TSS1500;TSS1500;TSS1500	REPS1;REPS1;REPS1;REPS1
cg06036471_BC21	-0.189241	6.5492	0.000161277	0.0360027	Hypomethylated	chr10
cg19180698_BC21	-0.18925	6.54951	0.000376532	0.0488583	Hypomethylated	chr4
cg14358026_BC21	-0.189279	6.55051	0.000350325	0.0474316	Hypomethylated	chr3
cg02991558_TC21	-0.189301	6.55127	0.00028839	0.0440854	Hypomethylated	chr11	TSS200	NNMT
cg18347201_TC21	0.189309	6.55154	0.000178185	0.0370789	Hypermethylated	chr12
cg05670175_BC21	-0.189324	6.55207	6.39497e-05	0.0268935	Hypomethylated	chr6	TSS1500	OPN5
cg05940001_TC21	-0.189398	6.55463	0.000223879	0.0401512	Hypomethylated	chr16
cg14884160_TC21	0.189401	6.55471	0.000165616	0.0363563	Hypermethylated	chr7	TSS1500;TSS1500;TSS1500;TSS1500;TSS1500	STEAP2;STEAP2;STEAP2;STEAP2;STEAP2
cg17926328_BC21	-0.189453	6.55651	0.000285655	0.0439399	Hypomethylated	chr3
cg09846581_BC21	-0.189506	6.55835	6.80487e-05	0.0272787	Hypomethylated	chr10
cg17023094_TC21	0.189513	6.55859	0.000205584	0.0389938	Hypermethylated	chr5
cg16092017_TC21	0.189541	6.55956	0.000265369	0.0426888	Hypermethylated	chr5
cg01791238_BC21	0.189582	6.56097	0.000219186	0.0398319	Hypermethylated	chr2
cg16146060_BC21	0.189667	6.56392	6.45385e-05	0.0269418	Hypermethylated	chr10
cg21593015_BC21	0.189703	6.56514	0.000272097	0.0430087	Hypermethylated	chr4
cg08743032_BC21	0.189715	6.56556	0.000246969	0.0415637	Hypermethylated	chr7
cg13568409_BC21	0.189766	6.56732	0.00025515	0.0420708	Hypermethylated	chr19
cg19377384_TC21	0.189802	6.56857	5.82806e-05	0.0260306	Hypermethylated	chr3
cg16822035_TC21	0.189809	6.5688	5.38199e-05	0.0256124	Hypermethylated	chr13	TSS1500	MCF2L
cg17487559_TC21	0.189912	6.57236	0.000226739	0.0403395	Hypermethylated	chr14	TSS1500	CATSPERB
cg16267979_TC21	-0.189915	6.57246	0.000210557	0.0393328	Hypomethylated	chr10
cg16450688_BC21	-0.189917	6.57255	6.9079e-05	0.0273681	Hypomethylated	chr11
cg18249325_TC21	0.18993	6.57298	0.000250479	0.0417856	Hypermethylated	chr12
cg00139681_BC21	-0.189966	6.57424	5.24349e-05	0.0253571	Hypomethylated	chr7
cg06551161_BC21	-0.189979	6.57466	1.11446e-05	0.0166929	Hypomethylated	chr11	TSS1500;TSS1500	CLP1;CLP1
cg17965530_TC21	-0.19	6.57539	0.000348839	0.0473465	Hypomethylated	chr17	TSS1500	CCL1
cg24179407_TC21	0.190007	6.57564	6.06319e-05	0.0264236	Hypermethylated	chr21
cg04979216_BC21	-0.190011	6.57577	0.000231281	0.0405336	Hypomethylated	chr1
cg21122693_TC21	0.190031	6.57646	7.47698e-05	0.0281947	Hypermethylated	chr4
cg26912636_TC21	0.190064	6.57761	6.99083e-05	0.0274943	Hypermethylated	chr20	exon_1;5UTR;exon_1;TSS1500;TSS1500;TSS1500	NKILA;PMEPA1;PMEPA1;PMEPA1;PMEPA1;PMEPA1
cg10451566_BC21	0.190129	6.57983	0.000304173	0.0449629	Hypermethylated	chr15	exon_9	DLL4
cg23558346_TC21	-0.19014	6.58023	0.000369122	0.0484893	Hypomethylated	chr18
cg22541400_BC21	-0.19015	6.58059	0.00022475	0.0402051	Hypomethylated	chr17
cg20666472_TC21	-0.190177	6.5815	0.000255444	0.0420921	Hypomethylated	chr3
cg02863947_TC21	0.190183	6.58172	0.000239193	0.0410141	Hypermethylated	chr3
cg23039250_TC21	-0.190195	6.58212	0.00018111	0.0372671	Hypomethylated	chr1
cg25689961_BC21	0.190287	6.58531	0.000365913	0.0482953	Hypermethylated	chr11
cg10101570_TC21	-0.190289	6.58537	0.000174811	0.0368119	Hypomethylated	chr8
cg13782386_BC21	0.190319	6.58641	0.000105863	0.0313955	Hypermethylated	chr6
cg21745654_BC21	0.190356	6.58769	1.2578e-05	0.0171678	Hypermethylated	chr12	exon_11	PLEKHG7
cg10157776_BC21	-0.190396	6.58906	0.000253294	0.0419598	Hypomethylated	chr12
cg24149904_BC21	-0.190442	6.59064	0.000149259	0.0350533	Hypomethylated	chr8	TSS1500	GS1-24F4.2
cg20680265_TC21	0.190522	6.5934	0.000390904	0.0495699	Hypermethylated	chr7
cg13030383_BC21	-0.19053	6.59367	0.000279693	0.0435697	Hypomethylated	chr18
cg19243498_BC21	0.190551	6.5944	0.000294588	0.0444606	Hypermethylated	chr3	5UTR;exon_1	LRTM1;LRTM1
cg24304848_BC21	0.190559	6.59467	0.000101882	0.031018	Hypermethylated	chr11
cg02217815_BC11	0.190571	6.59511	0.000210802	0.0393343	Hypermethylated	chr22
cg16675118_BC21	0.190589	6.59573	0.000284472	0.0438315	Hypermethylated	chr11
cg22282340_TC21	0.190613	6.59657	0.000313022	0.045559	Hypermethylated	chr2
cg23174794_BC21	-0.190648	6.59777	0.000117507	0.0325162	Hypomethylated	chr18
cg00989249_BC11	-0.190705	6.59971	0.00019547	0.0382069	Hypomethylated	chr5
cg04228042_BC21	0.190718	6.60018	0.000339405	0.0468581	Hypermethylated	chr12	TSS200;TSS200	ART4;ART4
cg16408311_TC21	0.190724	6.60039	0.000233118	0.0406762	Hypermethylated	chr11
cg26282025_TC21	-0.190729	6.60055	0.000143726	0.0347134	Hypomethylated	chr6	exon_7;3UTR	RING1;RING1
cg07676325_BC21	-0.190735	6.60077	0.000305015	0.045009	Hypomethylated	chr8
cg14980504_BC21	0.19076	6.60161	0.0002577	0.0422367	Hypermethylated	chr3
cg23709353_BC21	-0.190766	6.60184	0.000164019	0.0362364	Hypomethylated	chr18
cg14980071_BC21	-0.190817	6.60359	0.000211872	0.0394032	Hypomethylated	chr5
cg08861541_BC11	0.190829	6.604	0.000181219	0.0372779	Hypermethylated	chr11
cg05912181_BC21	-0.190842	6.60445	8.83079e-05	0.0297356	Hypomethylated	chr7
cg20054583_TC21	-0.19085	6.60472	0.000285946	0.0439676	Hypomethylated	chr14
cg00326161_BC21	-0.190856	6.60495	0.000138813	0.0343395	Hypomethylated	chr6
cg05406773_TC21	-0.190917	6.60703	0.00012324	0.0330893	Hypomethylated	chr3
cg02558132_TC21	0.190919	6.60711	7.28827e-05	0.0280376	Hypermethylated	chr3	exon_3	MYLK-AS2
cg03912360_BC21	-0.19094	6.60782	0.000111979	0.0319986	Hypomethylated	chr4
cg15389392_BC21	-0.190972	6.60894	0.000262737	0.0425437	Hypomethylated	chr2
cg00151251_BC21	0.190974	6.60902	2.62482e-05	0.0215102	Hypermethylated	chr2
cg02982428_TC21	-0.190996	6.60976	2.93369e-05	0.0219101	Hypomethylated	chr2
cg11551448_TC21	0.191031	6.61096	6.8279e-05	0.0273362	Hypermethylated	chr2
cg26487322_TC21	0.191033	6.61104	0.00015703	0.0357675	Hypermethylated	chr13
cg10732871_BC21	-0.191065	6.61216	0.000136409	0.0341559	Hypomethylated	chr19	TSS1500;TSS1500;TSS1500	GPX4;GPX4;GPX4
cg10608615_TC21	-0.191092	6.61307	0.000400196	0.0499067	Hypomethylated	chr5	5UTR;exon_1	KCNIP1;KCNIP1
cg13569519_BC21	-0.191114	6.61385	6.08312e-05	0.0264475	Hypomethylated	chr9
cg25962501_TC21	0.19113	6.61439	0.000265711	0.0427224	Hypermethylated	chr21
cg04028450_BC21	-0.191148	6.61501	0.000134705	0.0340931	Hypomethylated	chr8
cg10252612_TC21	0.191152	6.61516	0.000182376	0.0373899	Hypermethylated	chr6
cg05853243_BC21	0.191186	6.61633	4.09452e-05	0.0238062	Hypermethylated	chr3
cg16422378_TC21	-0.191191	6.61651	7.35486e-05	0.0281252	Hypomethylated	chr11
cg00579833_BC21	-0.19121	6.61716	0.000283723	0.0438023	Hypomethylated	chr3
cg07721612_BC21	0.191282	6.61962	6.15661e-05	0.0265356	Hypermethylated	chr1
cg03864397_BC21	0.191284	6.61971	0.000377601	0.0489184	Hypermethylated	chr2
cg12544489_BC21	0.191338	6.62156	2.63963e-05	0.0215117	Hypermethylated	chr2
cg16083963_BC21	-0.191348	6.62191	4.96804e-05	0.0250736	Hypomethylated	chr17
cg06222917_TC21	0.191395	6.62355	0.000391754	0.049596	Hypermethylated	chr15
cg00522377_BC21	0.191411	6.62407	0.000206168	0.0390162	Hypermethylated	chrX
cg08315524_BC21	0.191431	6.62479	0.000269743	0.0428586	Hypermethylated	chr5
cg00505393_TC21	-0.19146	6.62577	0.000156791	0.035767	Hypomethylated	chr20	TSS1500	E2F1
cg13577629_TC21	-0.191536	6.6284	0.000197907	0.038358	Hypomethylated	chr4
cg17407342_BC21	0.19154	6.62852	0.000224702	0.0402051	Hypermethylated	chr1
cg16801277_TC21	0.191558	6.62915	3.80617e-05	0.0233001	Hypermethylated	chr4
cg11031737_BC21	-0.191582	6.63	4.93687e-05	0.0250506	Hypomethylated	chr11
cg09334230_BC21	-0.191582	6.63	0.000289823	0.0441445	Hypomethylated	chr19	TSS1500;TSS1500	AP1M1;AP1M1
cg10681561_BC21	0.191605	6.63079	0.000358052	0.0478923	Hypermethylated	chr7
cg01264399_BC21	0.191637	6.63187	0.000385944	0.0493016	Hypermethylated	chr2
cg15517222_TC21	-0.191669	6.633	2.44472e-05	0.0208322	Hypomethylated	chr10
cg12296098_TC21	0.191735	6.63527	0.000238138	0.0409433	Hypermethylated	chr4
cg11432985_BC21	0.191753	6.63587	0.00018956	0.0378026	Hypermethylated	chr12
cg22931087_BC21	0.191758	6.63605	0.000260586	0.0423871	Hypermethylated	chr2
cg25702652_TC21	-0.191777	6.63672	0.000271813	0.0429925	Hypomethylated	chr2
cg06375884_TC21	0.191789	6.63713	0.000138496	0.0343084	Hypermethylated	chr7
cg14804531_TC21	-0.1918	6.6375	0.000168725	0.0364782	Hypomethylated	chr11
cg09827014_BC21	-0.191813	6.63794	0.00016875	0.0364782	Hypomethylated	chr4
cg16267322_TC21	-0.191848	6.63917	0.000153618	0.0355534	Hypomethylated	chr14
cg22176864_BC21	0.191864	6.63971	0.000104889	0.0312961	Hypermethylated	chr17
cg14778552_BC21	-0.191941	6.64236	0.000102808	0.0310935	Hypomethylated	chr7	exon_1;5UTR;exon_1;5UTR	KCNH2;KCNH2;KCNH2;KCNH2
cg03134792_TC21	0.191987	6.64397	0.000107996	0.0315593	Hypermethylated	chr13
cg10434009_TC21	-0.191988	6.64398	0.000191548	0.0379442	Hypomethylated	chr17
cg24624845_BC21	0.192002	6.64449	8.01216e-05	0.0287871	Hypermethylated	chr16
cg25836737_TC21	-0.192022	6.64518	2.31859e-05	0.0205734	Hypomethylated	chr11	exon_1;TSS1500;TSS1500;TSS1500	LOC644656;ZNF143;ZNF143;ZNF143
cg00907998_TC21	-0.192055	6.64632	0.000390043	0.049536	Hypomethylated	chr10
cg20033091_TC21	-0.192066	6.64667	0.00033255	0.046528	Hypomethylated	chr22
cg03303355_BC21	0.192078	6.6471	9.39923e-05	0.0303601	Hypermethylated	chr15
cg15688197_BC21	0.192086	6.64736	2.6803e-05	0.0216326	Hypermethylated	chr12	exon_3;exon_4;exon_3	A2M;A2M;A2M
cg22556909_BC21	0.192106	6.64806	0.000325706	0.0461715	Hypermethylated	chr2
cg16012895_BC21	-0.192118	6.64849	0.000116427	0.0323989	Hypomethylated	chr11
cg24284079_TC21	0.192159	6.6499	0.000383029	0.0491578	Hypermethylated	chr3	TSS1500;TSS1500;TSS1500;TSS1500;TSS1500	PPP1R2;PPP1R2;PPP1R2;PPP1R2;PPP1R2
cg26940100_BC11	-0.192169	6.65024	0.000170311	0.0365604	Hypomethylated	chr1	5UTR;exon_1;5UTR;exon_1;5UTR;exon_1;TSS200	OBSCN;OBSCN;OBSCN;OBSCN;OBSCN;OBSCN;OBSCN
cg25479097_BC21	0.192172	6.65034	0.000333906	0.0466144	Hypermethylated	chr13
cg18099627_TC21	-0.19218	6.65063	0.000316433	0.0457642	Hypomethylated	chr12
cg23642897_BC21	-0.192181	6.65065	0.000263767	0.0425972	Hypomethylated	chr16
cg24351013_TC21	-0.192202	6.65139	9.17923e-05	0.0301251	Hypomethylated	chr10	TSS1500	BMPR1A
cg25082160_TC21	0.192224	6.65214	8.78574e-05	0.0296901	Hypermethylated	chr2
cg14972003_BC21	-0.19224	6.65268	0.000335637	0.0466661	Hypomethylated	chr10
cg18151482_TC21	0.192259	6.65333	0.000128674	0.0335591	Hypermethylated	chr12
cg10502838_BC21	0.192277	6.65396	1.46906e-05	0.017737	Hypermethylated	chr7
cg13173392_TC21	-0.192281	6.6541	0.000105461	0.0313684	Hypomethylated	chr11
cg09030184_BC21	0.192351	6.65651	0.000328433	0.0463427	Hypermethylated	chr6
cg00825441_TC21	0.192366	6.65703	0.000172016	0.0366537	Hypermethylated	chrX	TSS1500	APLN
cg24283499_TC21	-0.192366	6.65704	4.44043e-05	0.0243343	Hypomethylated	chr19
cg16556612_BC21	-0.192418	6.65885	0.000175743	0.0369149	Hypomethylated	chr11
cg18444952_TC21	0.192434	6.65937	0.000160474	0.0359857	Hypermethylated	chr3
cg13130022_BC11	0.192442	6.65968	9.10076e-06	0.0158044	Hypermethylated	chr6
cg26820100_BC21	-0.192456	6.66013	0.000402308	0.0499645	Hypomethylated	chrX
cg17239526_TC22	-0.192462	6.66034	6.21706e-05	0.0266002	Hypomethylated	chr12
cg18186772_TC21	-0.192538	6.66296	0.000190472	0.0378579	Hypomethylated	chr12
cg07089399_BC21	0.192541	6.66306	0.000334672	0.0466488	Hypermethylated	chr8
cg06573060_BC21	-0.192543	6.66313	0.000264193	0.0425981	Hypomethylated	chr11
cg09520173_BC21	0.192545	6.66322	8.07589e-05	0.0288859	Hypermethylated	chr6	exon_1;exon_1;exon_1;exon_3	C6orf223;C6orf223;C6orf223;SCIRT
cg11685223_BC21	-0.192554	6.66353	0.000276815	0.0433872	Hypomethylated	chr20	TSS1500	GZF1
cg09399666_BC21	0.192592	6.66484	0.000287241	0.0440408	Hypermethylated	chr9
cg19810173_BC21	-0.192602	6.66517	0.000246585	0.0415449	Hypomethylated	chr7
cg22374545_TC21	-0.192634	6.66629	0.000373074	0.0486774	Hypomethylated	chr17	exon_3;exon_3	TLCD1;TLCD1
cg24277456_BC21	0.192639	6.66646	0.00017972	0.0371617	Hypermethylated	chr1
cg22793053_BC21	-0.192706	6.66877	0.000137185	0.0342191	Hypomethylated	chr4
cg24273709_TC21	0.192721	6.66927	0.000357667	0.0478834	Hypermethylated	chr12
cg25390014_BC21	-0.192767	6.67086	0.000123436	0.0330893	Hypomethylated	chr4
cg01187055_TC21	-0.192815	6.67254	0.000398719	0.0498298	Hypomethylated	chr1
cg09404862_TC21	0.192844	6.67353	0.00021383	0.0396064	Hypermethylated	chr22	TSS1500;TSS1500	TEX33;TEX33
cg03515829_BC21	-0.192856	6.67393	5.58516e-05	0.025826	Hypomethylated	chr7	TSS200;TSS200;TSS200;TSS200;TSS200;TSS200	AKR1B15;AKR1B15;AKR1B15;AKR1B15;AKR1B15;AKR1B15
cg10241809_BC21	-0.192864	6.67421	3.99505e-05	0.0237016	Hypomethylated	chr17	3UTR;exon_9;exon_5;3UTR;exon_5;3UTR;exon_5;3UTR;exon_5;3UTR;exon_5;3UTR;exon_5;3UTR	CSNK1D;CSNK1D;SLC16A3;SLC16A3;SLC16A3;SLC16A3;SLC16A3;SLC16A3;SLC16A3;SLC16A3;SLC16A3;SLC16A3;SLC16A3;SLC16A3
cg12320845_TC21	0.192867	6.67431	0.000129443	0.0335911	Hypermethylated	chr2
cg20558463_BC21	0.192869	6.6744	0.000225537	0.0402458	Hypermethylated	chr1
cg06386331_TC21	0.192875	6.6746	0.000155995	0.0357079	Hypermethylated	chr9
cg27531587_TC21	-0.192897	6.67536	4.39084e-06	0.0128389	Hypomethylated	chr20	exon_10;3UTR;3UTR;exon_9	CCM2L;CCM2L;CCM2L;CCM2L
cg17370627_BC21	0.192901	6.6755	4.7755e-05	0.0248141	Hypermethylated	chr12	3UTR;exon_4;3UTR;exon_5	ST8SIA1;ST8SIA1;ST8SIA1;ST8SIA1
cg27183113_BC21	0.192958	6.67747	0.000101753	0.0310102	Hypermethylated	chr11	TSS1500	OR51E1
cg06371582_BC21	0.192991	6.67861	0.000156873	0.035767	Hypermethylated	chr4	TSS1500	TMEM154
cg18158008_BC21	0.193004	6.67904	0.000243469	0.0413472	Hypermethylated	chr22	TSS1500;TSS1500	LIF;LIF
cg08618219_BC21	-0.193048	6.68057	0.000191299	0.0379442	Hypomethylated	chr15
cg04324711_TC21	-0.193057	6.68086	0.000229109	0.0404335	Hypomethylated	chr2
cg21704050_TC21	-0.193064	6.68111	0.000232297	0.0406178	Hypomethylated	chr3
cg25308557_BC21	-0.193088	6.68193	6.89982e-05	0.0273681	Hypomethylated	chr20
cg25354478_TC21	0.193213	6.68626	0.000108091	0.0315593	Hypermethylated	chr20
cg15602983_BC21	-0.193214	6.68631	0.000289278	0.0441397	Hypomethylated	chr19
cg20442379_BC21	0.193215	6.68632	0.000327981	0.0463209	Hypermethylated	chr10
cg02861615_BC21	-0.193221	6.68654	0.000288399	0.0440854	Hypomethylated	chr1
cg17049817_BC21	0.193226	6.68669	0.000313845	0.0455894	Hypermethylated	chr11
cg21156320_BC21	-0.193254	6.68768	0.000196605	0.0382985	Hypomethylated	chr12	TSS1500;TSS1500	RDH5;RDH5
cg19279471_TC21	0.19328	6.68858	0.000111663	0.0319552	Hypermethylated	chr6
cg03409832_BC21	-0.193285	6.68874	0.000282948	0.0437787	Hypomethylated	chr9
cg19979773_TC21	0.193293	6.68901	6.47257e-05	0.0269418	Hypermethylated	chr1	TSS1500;TSS1500	FCN3;FCN3
cg14989616_BC21	0.193308	6.68954	0.000296556	0.0445745	Hypermethylated	chr14
cg04868140_BC21	-0.193334	6.69043	0.00027833	0.0434989	Hypomethylated	chr12
cg10676309_BC21	-0.19334	6.69066	0.000298412	0.0445956	Hypomethylated	chr5
cg12712481_BC21	-0.19335	6.691	0.000303904	0.0449629	Hypomethylated	chr7
cg23769829_TC21	0.193388	6.6923	0.000284336	0.0438315	Hypermethylated	chr18	exon_28;exon_28	ZNF236;ZNF236
cg13601907_BC21	0.193413	6.69317	7.8472e-05	0.0285645	Hypermethylated	chr15
cg01852765_TC21	0.193417	6.69329	7.59936e-05	0.0283524	Hypermethylated	chr19
cg03647563_TC21	0.193421	6.69344	0.000256989	0.0421872	Hypermethylated	chr6
cg17430986_TC21	-0.193429	6.69372	0.000127391	0.0334059	Hypomethylated	chr12	TSS1500	CHPT1
cg10012517_TC21	-0.193464	6.69494	0.000218349	0.0397593	Hypomethylated	chr5	5UTR;exon_1	MAST4;MAST4
cg18664918_TC21	-0.19347	6.69514	0.000174499	0.0367927	Hypomethylated	chr10
cg05064853_TC21	0.193472	6.69518	9.93712e-05	0.0308074	Hypermethylated	chr5	exon_3;exon_4	C5orf64;C5orf64
cg14610335_TC21	-0.193488	6.69576	0.00024185	0.0412049	Hypomethylated	chr9
cg09068653_BC21	-0.193504	6.69631	0.000240697	0.0411284	Hypomethylated	chr8
cg06411121_TC21	-0.193505	6.69632	0.0002663	0.0427565	Hypomethylated	chr8
cg04513880_BC21	0.193526	6.69706	2.87699e-05	0.0218618	Hypermethylated	chr3
cg03343280_TC21	0.19354	6.69753	3.60239e-05	0.0229836	Hypermethylated	chr2	3UTR;exon_12;3UTR;exon_12;3UTR;exon_10;3UTR;exon_9	PAX8;PAX8;PAX8;PAX8;PAX8;PAX8;PAX8;PAX8
cg14930838_BC21	0.19357	6.69859	0.000246411	0.0415312	Hypermethylated	chr8
cg26318367_BC21	0.193597	6.69953	8.83111e-05	0.0297356	Hypermethylated	chr22	3UTR;exon_4	SOX10;SOX10
cg00165373_BC21	-0.193631	6.70067	1.01217e-05	0.0162955	Hypomethylated	chr1
cg10431348_BC21	0.193632	6.70073	6.13102e-05	0.0264922	Hypermethylated	chr6	3UTR;exon_9	RNASET2;RNASET2
cg19351628_BC11	-0.193634	6.7008	0.000164965	0.0362745	Hypomethylated	chr12
cg05314706_TC21	-0.193635	6.70082	1.36963e-05	0.0172655	Hypomethylated	chr17
cg14280491_BC21	0.193667	6.70194	2.04893e-05	0.0196352	Hypermethylated	chr10
cg06123699_BC21	-0.193675	6.70221	1.23925e-05	0.0171678	Hypomethylated	chr3
cg12040981_TC21	0.193676	6.70222	0.000370269	0.0485481	Hypermethylated	chr6
cg09867290_TC11	0.193678	6.7023	7.97431e-05	0.0287436	Hypermethylated	chr4
cg26571483_BC21	0.19371	6.70342	0.000130466	0.0336248	Hypermethylated	chr17
cg12682787_BC21	-0.193715	6.70358	4.45105e-05	0.024349	Hypomethylated	chr16
cg03337918_BC21	0.193717	6.70363	0.000144351	0.0347837	Hypermethylated	chr8
cg21742790_BC21	0.193724	6.7039	0.00012739	0.0334059	Hypermethylated	chr3
cg10332649_BC21	-0.193727	6.704	0.000341271	0.0469658	Hypomethylated	chr2	TSS1500	LYPD6B
cg20840426_BC21	0.193738	6.70437	0.000217919	0.0397593	Hypermethylated	chr12	TSS1500;TSS1500	NOS1;NOS1
cg07897848_TC21	0.193816	6.70708	0.000204057	0.038864	Hypermethylated	chr20
cg24413778_BC21	0.193823	6.70731	0.000210718	0.0393343	Hypermethylated	chr13
cg26408620_BC21	0.19383	6.70757	0.000227885	0.0403974	Hypermethylated	chr11
cg25602159_TC21	-0.19386	6.70859	8.81571e-05	0.0297303	Hypomethylated	chr19	TSS1500;TSS1500	ITPKC;COQ8B
cg02878256_TC21	-0.193861	6.70863	7.94073e-05	0.0286915	Hypomethylated	chr2
cg27298324_TC21	-0.193862	6.70865	2.99134e-05	0.0219623	Hypomethylated	chr1
cg00402074_BC21	0.193889	6.7096	0.000339131	0.0468482	Hypermethylated	chr6	TSS200	ADGRF5
cg22838563_TC21	0.19389	6.7096	0.000298371	0.0445956	Hypermethylated	chr9
cg24821877_TC11	-0.193907	6.71021	0.000187445	0.0376405	Hypomethylated	chr1	5UTR;exon_2;5UTR;exon_2;exon_2;5UTR;exon_2;5UTR;exon_2;5UTR	PI4KB;PI4KB;PI4KB;PI4KB;PI4KB;PI4KB;PI4KB;PI4KB;PI4KB;PI4KB
cg13900090_TC21	0.193973	6.71249	6.79129e-05	0.0272779	Hypermethylated	chr15
cg20788106_BC21	0.194032	6.71453	3.49638e-05	0.0227262	Hypermethylated	chr16
cg16758598_TC21	-0.194056	6.71534	0.000340097	0.0468949	Hypomethylated	chr4
cg07174121_BC21	-0.194078	6.7161	0.000182851	0.0374226	Hypomethylated	chr7
cg07430967_TC21	-0.194082	6.71625	2.41286e-05	0.0208039	Hypomethylated	chr17
cg18274065_BC21	0.194096	6.71672	0.00028152	0.0436882	Hypermethylated	chr18	TSS1500;TSS1500;TSS1500	CYB5A;CYB5A;CYB5A
cg08951638_BC21	0.194108	6.71716	0.00014296	0.0346386	Hypermethylated	chr5
cg09202241_TC21	0.194118	6.71749	0.000200061	0.038548	Hypermethylated	chr6
cg17386578_BC21	0.194148	6.71854	7.4467e-05	0.0281535	Hypermethylated	chr6
cg12696780_TC21	0.194159	6.71889	0.000100776	0.0309427	Hypermethylated	chr16
cg20929476_TC21	0.19416	6.71894	0.00016632	0.0363972	Hypermethylated	chr15
cg26069566_BC21	-0.194198	6.72023	0.000363091	0.04815	Hypomethylated	chr22
cg23508534_BC21	-0.194204	6.72047	0.000353378	0.0476019	Hypomethylated	chr5	TSS1500	LRRC14B
cg00575786_BC21	0.194211	6.7207	0.000253871	0.0420224	Hypermethylated	chr11
cg13781939_TC21	0.194225	6.72116	0.000270472	0.0429021	Hypermethylated	chr9
cg20955688_TC21	0.194242	6.72175	0.000356423	0.047808	Hypermethylated	chr8	TSS200;TSS200;TSS200;TSS200;TSS200;TSS200;TSS200;TSS200;TSS200;TSS200;TSS200;TSS200	TMEM71;TMEM71;TMEM71;TMEM71;TMEM71;TMEM71;TMEM71;TMEM71;TMEM71;TMEM71;TMEM71;TMEM71
cg25120945_BC21	-0.194252	6.72211	0.000214698	0.0396661	Hypomethylated	chr6
cg20268352_BC21	-0.194255	6.72222	3.95223e-05	0.0235331	Hypomethylated	chr2
cg08443527_BC21	-0.194272	6.72279	0.000319837	0.0459124	Hypomethylated	chr16
cg23467161_BC21	0.194296	6.72362	8.39612e-05	0.0292182	Hypermethylated	chr11
cg21618157_BC21	-0.194301	6.72381	0.000320827	0.0459502	Hypomethylated	chr1
cg17903013_BC21	-0.194316	6.72431	3.39173e-05	0.0226168	Hypomethylated	chr19
cg20229189_BC21	0.194322	6.72451	8.59272e-06	0.0155726	Hypermethylated	chr14
cg25478791_TC21	-0.194413	6.72765	0.000155339	0.0356868	Hypomethylated	chr20
cg04151799_TC21	-0.194415	6.72773	0.000171422	0.0366478	Hypomethylated	chr2
cg26165081_TC21	-0.194423	6.728	0.000227094	0.0403483	Hypomethylated	chr11
cg03920999_BC21	0.194446	6.7288	7.20718e-05	0.0278791	Hypermethylated	chr3	exon_5;exon_6;exon_6;exon_7;exon_6;exon_6;TSS200;TSS200;TSS200;TSS200;TSS200;TSS200;TSS200;TSS200;TSS200;TSS200;TSS200	GHRLOS;GHRLOS;GHRLOS;GHRLOS;GHRLOS;GHRLOS;GHRL;GHRL;GHRL;GHRL;GHRL;GHRL;GHRL;GHRL;GHRL;GHRL;GHRL
cg17165215_BC21	-0.194487	6.73023	8.90638e-05	0.029805	Hypomethylated	chr12
cg10889792_TC21	0.194523	6.73144	2.16794e-05	0.0200614	Hypermethylated	chr11	TSS1500	KRTAP5-9
cg02420128_TC21	-0.194523	6.73147	1.96561e-05	0.0192942	Hypomethylated	chr11
cg22653814_TC21	-0.194529	6.73166	0.000105178	0.0313238	Hypomethylated	chr17
cg14501296_BC21	0.194535	6.73188	2.87968e-05	0.0218618	Hypermethylated	chr4
cg01880677_BC21	-0.194545	6.7322	0.000115211	0.0323086	Hypomethylated	chr9
cg15956247_BC21	0.194557	6.73265	0.000117867	0.0325352	Hypermethylated	chr7
cg26986871_TC22	-0.194593	6.73386	0.000358449	0.0479144	Hypomethylated	chr12
cg15664905_TC21	0.194607	6.73437	0.000122299	0.03302	Hypermethylated	chr19	TSS1500	PHLDB3
cg01364442_BC21	-0.194613	6.73456	0.000121856	0.0329941	Hypomethylated	chr3
cg02513232_BC21	0.194631	6.73517	7.96126e-05	0.0287192	Hypermethylated	chr2
cg02597332_BC21	-0.194644	6.73564	0.000143857	0.0347196	Hypomethylated	chr2
cg10688516_TC21	-0.194648	6.73577	1.9456e-05	0.0192496	Hypomethylated	chr19
cg02997177_BC21	0.19465	6.73582	0.000120255	0.0327856	Hypermethylated	chr15
cg03409759_TC21	-0.194651	6.73589	0.000100011	0.0308803	Hypomethylated	chr1
cg05198819_TC21	-0.194652	6.73591	3.17329e-06	0.0122023	Hypomethylated	chr5	TSS1500	RAD50
cg07975680_BC21	0.194668	6.73644	0.000328777	0.0463481	Hypermethylated	chr10
cg11939689_BC21	0.194713	6.73802	3.68911e-06	0.0125405	Hypermethylated	chr18
cg05366399_BC21	0.194735	6.73879	0.000108542	0.0316258	Hypermethylated	chr17
cg25479973_BC21	-0.19474	6.73893	0.000166448	0.0363993	Hypomethylated	chr20
cg06864759_BC21	0.194746	6.73915	0.000273959	0.0431595	Hypermethylated	chr7
cg12031031_BC21	0.194779	6.74028	9.65223e-05	0.0305767	Hypermethylated	chr12	TSS200	STAB2
cg00018572_BC21	-0.194795	6.74085	0.000350515	0.0474319	Hypomethylated	chr13
cg13223326_BC21	-0.194797	6.74092	5.05775e-05	0.0251303	Hypomethylated	chr10	exon_3	LINC00705
cg27345924_BC11	-0.194803	6.74111	0.000101264	0.0309427	Hypomethylated	chr5
cg13260278_TC21	0.194833	6.74217	5.14581e-05	0.0251727	Hypermethylated	chr10
cg12190341_BC21	-0.194848	6.74267	0.000153139	0.0355198	Hypomethylated	chr17	exon_13;exon_13	GRIN2C;GRIN2C
cg17188446_BC21	-0.194857	6.74298	0.000316902	0.0457793	Hypomethylated	chr1
cg26036186_TC21	0.194887	6.74403	4.98587e-05	0.0250991	Hypermethylated	chr22
cg15502698_TC21	0.194924	6.74528	1.41001e-05	0.0174557	Hypermethylated	chr5	exon_1;TSS1500;TSS1500	SH3TC2-DT;MIR584;SH3TC2
cg10118167_TC21	0.194942	6.74592	0.000146019	0.0348799	Hypermethylated	chr12
cg06097717_BC21	-0.194943	6.74593	0.000318791	0.0458728	Hypomethylated	chr2
cg12623782_BC21	0.194982	6.74731	0.000146976	0.034891	Hypermethylated	chr11
cg16855810_BC21	0.194996	6.74777	0.000136759	0.0341969	Hypermethylated	chr1	3UTR;exon_6	DFFA;DFFA
cg21038819_BC21	0.194999	6.74788	0.000165169	0.0363017	Hypermethylated	chr17
cg16150821_TC21	-0.19502	6.74862	0.000393094	0.0496863	Hypomethylated	chr8	exon_17;exon_16;exon_15;exon_14;exon_17;exon_16;exon_17	ZFAT;ZFAT;ZFAT;ZFAT;ZFAT;ZFAT;ZFAT
cg24356785_TC21	-0.195063	6.7501	0.000360001	0.0480154	Hypomethylated	chr19
cg26474043_BC21	0.19509	6.75101	4.54197e-05	0.0245236	Hypermethylated	chr5	TSS200;TSS1500;TSS1500	SH3TC2-DT;MIR584;SH3TC2
cg27445297_BC21	-0.195091	6.75105	0.000348359	0.0473337	Hypomethylated	chr8
cg13019306_BC21	-0.195102	6.75145	0.000273039	0.0431129	Hypomethylated	chr5
cg14470121_TC21	0.195117	6.75197	1.56856e-05	0.0180569	Hypermethylated	chr16
cg01540380_TC21	-0.195135	6.75256	0.000202872	0.0387533	Hypomethylated	chr11
cg24364217_TC21	-0.195144	6.75288	0.000134623	0.0340817	Hypomethylated	chr19
cg15031409_BC21	-0.195144	6.75289	0.000175264	0.0368651	Hypomethylated	chr1
cg01694003_BC21	0.195146	6.75294	0.000163112	0.0361727	Hypermethylated	chr1	3UTR;exon_11;3UTR;exon_11	NMNAT2;NMNAT2;NMNAT2;NMNAT2
cg01974158_TC21	-0.195146	6.75294	9.21388e-05	0.0301482	Hypomethylated	chr1
cg04582357_TC21	-0.195149	6.75305	0.000310696	0.0454008	Hypomethylated	chr16
cg23576695_TC21	-0.195151	6.75313	6.52941e-05	0.0270147	Hypomethylated	chr2	exon_1	CHN1
cg04839764_TC21	-0.195152	6.75317	0.000122805	0.0330655	Hypomethylated	chr16
cg12259187_TC21	0.195156	6.75331	0.000143804	0.0347159	Hypermethylated	chr9
cg06142740_BC21	-0.195165	6.7536	7.75773e-05	0.0285591	Hypomethylated	chr2	TSS1500;TSS1500	PPP1CB;PPP1CB
cg24264035_BC21	0.195175	6.75394	9.50481e-05	0.030399	Hypermethylated	chr19
cg17297333_BC21	-0.195246	6.75642	1.65727e-05	0.0183621	Hypomethylated	chr8
cg11135108_TC12	-0.195264	6.75702	5.93806e-06	0.0140394	Hypomethylated	chr1	3UTR;exon_3;TSS1500;TSS1500;TSS1500	PYGO2;PYGO2;PBXIP1;PBXIP1;PBXIP1
cg17164796_BC21	0.195364	6.76047	4.76834e-05	0.0248141	Hypermethylated	chr22	TSS200	LOC107985535
[truncated: 5,381 more rows]

## Sheet: Table S2
Table S2 Differentially methylated positions located within genes
Genes	CpG site	ΔM Value	P	Padj	Methylation	Chromosome	Genomic Region
A2M	cg15688197_BC21	0.192086	2.6803e-05	0.0216326	Hypermethylated	chr12	exon_3
ABCA5	cg05237828_BC21	-0.187829	0.000136114	0.0341054	Hypomethylated	chr17	TSS1500
ABCA8	cg22107525_TC21	-0.278214	0.000151684	0.0353835	Hypomethylated	chr17	TSS200
ABHD6	cg01953156_BC21	-0.19685	0.000372469	0.0486439	Hypomethylated	chr3	exon_10
ABHD8	cg02307597_TC21	0.167017	0.000148162	0.0349745	Hypermethylated	chr19	3UTR
ABLIM1	cg04508114_TC21	0.220998	0.000172772	0.0366903	Hypermethylated	chr10	exon_1
ABR	cg09580592_TC11	0.166623	4.45e-05	0.024349	Hypermethylated	chr17	3UTR
ACACA	cg16822666_TC21	-0.258555	0.000220177	0.0399114	Hypomethylated	chr17	exon_1
ACD	cg10819446_TC21	-0.185456	4.70619e-05	0.0248141	Hypomethylated	chr16	exon_3
ACIN1	cg09367198_TC21	-0.252634	0.000341837	0.0470161	Hypomethylated	chr14	TSS1500
ACIN1	cg14060758_TC21	-0.214901	0.000106071	0.0313955	Hypomethylated	chr14	exon_7
ACOT11	cg02905900_BC21	-0.179974	0.000311245	0.0454376	Hypomethylated	chr1	TSS1500
ACOT11	cg12854143_BC21	-0.202157	0.000247932	0.0416003	Hypomethylated	chr1	TSS200
ACOT11	cg26753037_BC11	-0.148986	7.44252e-05	0.0281535	Hypomethylated	chr1	TSS1500
ACRBP	cg18706710_BC21	0.212277	0.000149494	0.0350786	Hypermethylated	chr12	exon_5
ACSM5	cg10938486_TC21	-0.266721	0.000158404	0.0357675	Hypomethylated	chr16	TSS200
ACTRT3	cg14222479_TC21	-0.278988	2.79365e-05	0.0217189	Hypomethylated	chr3	TSS1500
ACTRT3	cg18664508_BC21	-0.243149	8.56869e-05	0.0294558	Hypomethylated	chr3	TSS200
ACVRL1	cg26850673_TC21	-0.232264	0.000302612	0.0448789	Hypomethylated	chr12	exon_10
ACYP1	cg23918706_BC21	-0.275289	1.5014e-05	0.0177725	Hypomethylated	chr14	TSS1500
ADAM11	cg06471905_BC21	0.107861	0.00025838	0.0422703	Hypermethylated	chr17	TSS1500
ADAMTS12	cg26093916_TC21	-0.176579	0.000154178	0.0356139	Hypomethylated	chr5	TSS1500
ADAMTS18	cg02186542_BC21	-0.246141	6.92748e-05	0.0274164	Hypomethylated	chr16	TSS1500
ADAMTS9-AS2	cg22081832_TC23	0.202774	5.32927e-05	0.0255355	Hypermethylated	chr3	TSS200
ADAMTSL2	cg09409404_TC21	0.148045	0.00033162	0.0465197	Hypermethylated	chr9	TSS200
ADGRF2	cg14873380_BC21	-0.296388	0.000129531	0.0335911	Hypomethylated	chr6	exon_5
ADGRF5	cg00402074_BC21	0.193889	0.000339131	0.0468482	Hypermethylated	chr6	TSS200
ADGRG1	cg26512283_TC21	0.136523	0.000252478	0.0419138	Hypermethylated	chr16	TSS1500
ADGRL2	cg00856273_BC21	-0.173937	7.76349e-05	0.0285645	Hypomethylated	chr1	TSS200
ADHFE1	cg11485847_TC21	-0.259733	0.000297261	0.044581	Hypomethylated	chr8	exon_10
ADM5	cg00711496_TC11	0.274788	1.33178e-05	0.0171678	Hypermethylated	chr19	exon_8
ADO	cg25103895_TC21	-0.176048	0.000216288	0.0396754	Hypomethylated	chr10	exon_1
ADPRHL1	cg20773767_BC21	-0.212855	0.000377064	0.0488893	Hypomethylated	chr13	TSS200
ADSS1	cg18150247_TC21	-0.346741	7.86244e-06	0.0154335	Hypomethylated	chr14	exon_13
AFAP1	cg07906097_BC21	-0.271848	7.86092e-05	0.0285825	Hypomethylated	chr4	TSS200
AFAP1	cg20315937_TC21	-0.343465	6.98321e-05	0.0274943	Hypomethylated	chr4	exon_1
AFAP1L1	cg19544691_TC21	0.254856	0.000117395	0.0325034	Hypermethylated	chr5	exon_2
AFMID	cg09984521_BC21	0.120722	0.000267557	0.0427947	Hypermethylated	chr17	exon_11
AGAP1-IT1	cg13414020_TC21	0.249052	7.32132e-05	0.0280972	Hypermethylated	chr2	TSS200
AGER	cg18139800_BC21	0.170219	6.11181e-05	0.0264808	Hypermethylated	chr6	exon_3
AGK	cg02137183_BC21	-0.224394	0.000171203	0.0366339	Hypomethylated	chr7	TSS1500
AJUBA	cg03508235_BC21	0.217701	4.03628e-06	0.0125405	Hypermethylated	chr14	5UTR
AKR1B15	cg03515829_BC21	-0.192856	5.58516e-05	0.025826	Hypomethylated	chr7	TSS200
AKR1B15	cg05478082_BC21	-0.255359	9.57579e-05	0.0304784	Hypomethylated	chr7	TSS200
ALDH1B1	cg00467553_TC21	0.162757	0.00018323	0.0374309	Hypermethylated	chr9	TSS1500
ALDH3A1	cg00855466_BC21	-0.202392	1.93149e-05	0.0192437	Hypomethylated	chr17	TSS1500
ALDOA	cg00300822_TC21	-0.242573	3.67772e-05	0.0230913	Hypomethylated	chr16	exon_5
ALDOA	cg00583733_BC21	-0.253489	4.59706e-05	0.0246156	Hypomethylated	chr16	exon_5
ALDOA	cg04416734_TC11	-0.163795	0.00032115	0.0459546	Hypomethylated	chr16	exon_5
ALDOA	cg13746660_BC21	-0.26886	1.18005e-06	0.00965731	Hypomethylated	chr16	exon_5
ALDOA	cg21275526_TC21	-0.236886	0.000167365	0.0364298	Hypomethylated	chr16	exon_5
ALDOA	cg25734364_TC21	-0.249405	4.20058e-05	0.0239962	Hypomethylated	chr16	exon_5
ALKBH3-AS1	cg04028950_TC21	-0.218254	0.00021036	0.0393328	Hypomethylated	chr11	exon_1
ALKBH3-AS1	cg19731777_BC21	-0.309329	1.347e-07	0.00560347	Hypomethylated	chr11	TSS200
ALPK2	cg15781627_BC21	-0.204049	0.00035758	0.0478825	Hypomethylated	chr18	TSS200
ALPK2	cg27555092_TC21	-0.258363	0.000200282	0.038548	Hypomethylated	chr18	TSS200
ANGPT1	cg27616227_TC11	-0.140293	0.000384062	0.0492245	Hypomethylated	chr8	TSS200
ANGPTL2	cg04435054_BC21	0.334152	0.000280707	0.0436378	Hypermethylated	chr9	TSS1500
ANK3	cg26607103_TC21	0.152989	9.40562e-05	0.0303601	Hypermethylated	chr10	TSS200
ANKK1	cg08997362_TC21	-0.140031	0.000175171	0.0368625	Hypomethylated	chr11	TSS200
ANKRD2	cg26051664_BC21	-0.234941	4.64896e-06	0.0129344	Hypomethylated	chr10	TSS1500
ANKRD28	cg16146904_TC21	-0.282062	0.000113843	0.0322365	Hypomethylated	chr3	exon_1
ANKRD6	cg14820360_BC11	-0.167058	0.000184182	0.0375165	Hypomethylated	chr6	TSS200
ANKRD66	cg10156739_TC21	-0.279511	0.000359944	0.0480154	Hypomethylated	chr6	5UTR
ANO2	cg26828839_BC22	-0.232683	0.000294637	0.0444606	Hypomethylated	chr12	TSS1500
ANXA13	cg13074433_BC22	-0.196125	8.47433e-05	0.0293517	Hypomethylated	chr8	exon_8
AP1M1	cg02415661_BC21	-0.237535	3.17767e-05	0.0223362	Hypomethylated	chr19	TSS1500
AP1M1	cg09334230_BC21	-0.191582	0.000289823	0.0441445	Hypomethylated	chr19	TSS1500
APBB2	cg26244738_BC21	-0.186069	0.000212735	0.0394833	Hypomethylated	chr4	TSS200
APLN	cg00825441_TC21	0.192366	0.000172016	0.0366537	Hypermethylated	chrX	TSS1500
APLP2	cg12491115_TC21	0.183335	0.000147611	0.0349101	Hypermethylated	chr11	exon_6
APLP2	cg27437304_BC21	0.225613	0.000240581	0.041121	Hypermethylated	chr11	exon_6
APOBEC3F	cg19800753_TC21	0.125037	0.000361998	0.0481023	Hypermethylated	chr22	TSS1500
APOL4	cg26284045_TC21	-0.285086	7.09479e-05	0.027689	Hypomethylated	chr22	exon_4
APOLD1	cg26244225_BC21	0.164989	0.000186071	0.0375751	Hypermethylated	chr12	TSS1500
AQP1	cg00516678_BC21	0.181441	0.00033444	0.0466488	Hypermethylated	chr7	TSS1500
AQP10	cg06181069_TC21	0.162255	8.37868e-05	0.0292006	Hypermethylated	chr1	TSS200
AQP4-AS1	cg00729275_BC21	-0.252741	0.00011513	0.0323086	Hypomethylated	chr18	TSS200
ARAP3	cg21768042_BC21	0.168921	5.34407e-05	0.0255797	Hypermethylated	chr5	exon_2
ARAP3	cg27040005_BC21	0.271621	2.94992e-06	0.011909	Hypermethylated	chr5	TSS1500
ARHGAP24	cg03961588_TC21	-0.243741	0.000356348	0.047805	Hypomethylated	chr4	TSS200
ARHGAP24	cg10916466_BC21	-0.36049	3.12192e-05	0.0222613	Hypomethylated	chr4	TSS200
ARHGAP24	cg19880790_TC21	-0.258884	0.00029097	0.0441891	Hypomethylated	chr4	TSS200
ARHGAP25	cg02949753_TC21	0.161768	0.000317373	0.0457845	Hypermethylated	chr2	exon_2
ARHGAP36	cg00465013_BC21	0.156124	0.000274073	0.0431595	Hypermethylated	chrX	TSS1500
ARHGAP36	cg00743412_BC21	0.231909	0.000263089	0.042555	Hypermethylated	chrX	TSS1500
ARHGEF10L	cg10543503_TC21	0.138904	0.000286775	0.0440179	Hypermethylated	chr1	TSS1500
ARHGEF3	cg04159760_BC21	0.226923	0.000110113	0.031804	Hypermethylated	chr3	TSS200
ARHGEF3	cg07186032_TC21	0.187791	0.000396206	0.049815	Hypermethylated	chr3	exon_1
ARHGEF3	cg08052292_TC21	0.264972	0.000299785	0.0446767	Hypermethylated	chr3	exon_6
ARHGEF3	cg12835118_BC11	0.177664	0.000317204	0.0457793	Hypermethylated	chr3	exon_6
ARHGEF3	cg18994841_BC21	0.163654	4.05099e-05	0.0237351	Hypermethylated	chr3	TSS1500
ARHGEF37	cg08695296_TC21	-0.286758	1.3051e-05	0.0171678	Hypomethylated	chr5	exon_13
ARID5B	cg15117555_TC21	-0.270546	7.6894e-05	0.028484	Hypomethylated	chr10	exon_2
ARMC1	cg00713526_TC21	-0.265527	0.000165069	0.0362886	Hypomethylated	chr8	TSS1500
ARMC2	cg18575863_TC11	-0.175682	9.26601e-05	0.0302314	Hypomethylated	chr6	exon_12
ARMC2-AS1	cg22492709_BC21	0.183868	9.5274e-05	0.030414	Hypermethylated	chr6	TSS200
ARMC5	cg04299018_BC21	-0.230413	9.87428e-05	0.0308074	Hypomethylated	chr16	TSS1500
ARMC5	cg07435237_TC21	-0.198825	0.000393855	0.0497312	Hypomethylated	chr16	TSS1500
ARMC5	cg18406471_TC21	-0.25025	6.1885e-06	0.0142303	Hypomethylated	chr16	TSS1500
ARMC5	cg19616352_BC21	-0.244158	2.631e-05	0.0215102	Hypomethylated	chr16	TSS1500
ARMC5	cg20750077_BC21	-0.20203	0.000271269	0.042952	Hypomethylated	chr16	TSS1500
ARMS2	cg13265583_TC21	0.202933	2.66289e-05	0.0216326	Hypermethylated	chr10	TSS200
ARNT2	cg13726901_BC21	0.250795	8.35772e-05	0.0291764	Hypermethylated	chr15	TSS1500
ARPP21	cg11068153_BC21	-0.293289	8.47548e-05	0.0293517	Hypomethylated	chr3	TSS1500
ARPP21	cg11652085_TC21	-0.225027	0.00027151	0.0429529	Hypomethylated	chr3	TSS1500
ARPP21	cg12776605_TC21	-0.228865	0.00031454	0.0456202	Hypomethylated	chr3	TSS1500
ARPP21	cg12886494_TC21	-0.232141	0.000362746	0.0481341	Hypomethylated	chr3	TSS1500
ARRB1	cg10565467_BC21	0.187916	0.000322919	0.0460044	Hypermethylated	chr11	3UTR
ARSB	cg11769606_BC21	-0.180314	3.23027e-05	0.0225079	Hypomethylated	chr5	exon_1
ART4	cg04228042_BC21	0.190718	0.000339405	0.0468581	Hypermethylated	chr12	TSS200
ASAH1	cg17044611_TC21	0.19973	0.000296692	0.0445745	Hypermethylated	chr8	exon_1
ASAH1-AS1	cg17044611_TC21	0.19973	0.000296692	0.0445745	Hypermethylated	chr8	exon_1
ASB10	cg13289321_BC21	-0.205175	7.56522e-05	0.0283058	Hypomethylated	chr7	exon_1
ASB16	cg16988970_TC21	-0.233247	0.000284392	0.0438315	Hypomethylated	chr17	TSS200
ASB16	cg22998028_TC21	-0.27581	4.05087e-05	0.0237351	Hypomethylated	chr17	TSS200
ASPDH	cg09789252_BC21	-0.156376	0.000212536	0.0394621	Hypomethylated	chr19	exon_1
ATF7IP2	cg22326754_TC21	-0.280601	0.000383591	0.0492058	Hypomethylated	chr16	TSS1500
ATMIN	cg18035914_BC21	0.22087	0.000265946	0.0427376	Hypermethylated	chr16	TSS200
ATOX1	cg08719680_BC21	-0.202701	0.000377797	0.0489184	Hypomethylated	chr5	3UTR
ATP11B	cg16582273_BC21	-0.213429	0.000137005	0.0342115	Hypomethylated	chr3	TSS1500
ATP1B4	cg19523692_TC21	-0.289938	3.41941e-05	0.0226168	Hypomethylated	chrX	TSS1500
ATP2A1	cg20877811_BC21	-0.291013	0.000395165	0.0497613	Hypomethylated	chr16	TSS200
ATP2C1	cg02082588_TC21	-0.271713	4.3183e-05	0.0240668	Hypomethylated	chr3	TSS200
ATP5F1D	cg23870675_TC21	-0.241245	6.00595e-05	0.0263204	Hypomethylated	chr19	exon_4
ATP5MC2	cg12097550_TC21	-0.211654	0.000350924	0.0474529	Hypomethylated	chr12	5UTR
ATP6V1E1	cg23534241_BC21	0.28267	9.12028e-06	0.0158083	Hypermethylated	chr22	TSS1500
ATP6V1F	cg27070965_BC21	-0.148522	0.000371659	0.0486323	Hypomethylated	chr7	exon_2
ATP6V1FNB	cg27070965_BC21	-0.148522	0.000371659	0.0486323	Hypomethylated	chr7	exon_2
ATP8A2	cg11043520_BC21	-0.208852	6.99852e-05	0.0275002	Hypomethylated	chr13	exon_36
ATP8A2	cg13867337_BC21	-0.208371	3.47715e-05	0.0226495	Hypomethylated	chr13	exon_36
AVL9	cg17230535_BC21	0.221754	0.000131905	0.0337744	Hypermethylated	chr7	exon_16
AXL	cg23026595_TC21	0.16571	0.000200269	0.038548	Hypermethylated	chr19	exon_4
B3GNT7	cg06574960_BC21	-0.267579	6.40984e-05	0.0269011	Hypomethylated	chr2	exon_2
B4GALNT1	cg21361094_TC11	0.212699	0.000248474	0.0416027	Hypermethylated	chr12	exon_8
BABAM1	cg07697134_TC21	-0.351646	0.000384552	0.0492565	Hypomethylated	chr19	TSS1500
BABAM2	cg05977376_TC21	-0.207253	9.65095e-05	0.0305767	Hypomethylated	chr2	exon_12
BAHCC1	cg21841085_TC21	0.18722	0.000238646	0.0409868	Hypermethylated	chr17	exon_23
BAIAP3	cg00534520_TC21	-0.201169	0.000123301	0.0330893	Hypomethylated	chr16	TSS200
BAIAP3	cg03456797_TC21	-0.241056	0.000330507	0.0464548	Hypomethylated	chr16	exon_12
BAIAP3	cg13696474_BC11	-0.157571	0.000176265	0.0369571	Hypomethylated	chr16	TSS200
BAIAP3	cg21140992_TC11	-0.166267	1.02384e-05	0.0162955	Hypomethylated	chr16	TSS200
BAIAP3	cg26737850_TC21	-0.133823	0.000130315	0.0336248	Hypomethylated	chr16	TSS1500
BCAR1	cg01262865_TC21	0.15799	0.000260171	0.042345	Hypermethylated	chr16	TSS200
BCAR1	cg11857283_BC21	-0.224004	0.000129045	0.03358	Hypomethylated	chr16	TSS1500
BCAR1	cg23842978_BC21	-0.206842	0.000157216	0.0357675	Hypomethylated	chr16	TSS1500
BCAR3	cg06591444_BC21	-0.296453	9.46622e-05	0.030399	Hypomethylated	chr1	TSS200
BCAR3	cg20059982_BC21	-0.261754	0.000186901	0.0376405	Hypomethylated	chr1	TSS200
BCL2L2	cg18449389_TC21	-0.208921	0.000129484	0.0335911	Hypomethylated	chr14	5UTR
BCL2L2-PABPN1	cg18449389_TC21	-0.208921	0.000129484	0.0335911	Hypomethylated	chr14	5UTR
BCL6	cg01598596_TC21	-0.233956	0.000289701	0.0441444	Hypomethylated	chr3	TSS1500
BCL6	cg04339396_BC21	-0.262201	0.000374603	0.048776	Hypomethylated	chr3	TSS1500
BCL6	cg05663031_TC21	-0.274751	0.000166903	0.036424	Hypomethylated	chr3	TSS1500
BCL6	cg05663031_TC22	-0.275199	1.77525e-05	0.0185891	Hypomethylated	chr3	TSS1500
BCL6	cg06070445_BC21	-0.299658	4.9516e-05	0.0250506	Hypomethylated	chr3	TSS1500
BCL9L	cg20342998_TC21	-0.217284	8.37279e-06	0.0155726	Hypomethylated	chr11	exon_3
BDKRB1	cg04212111_BC21	-0.267616	6.26495e-05	0.0266624	Hypomethylated	chr14	TSS1500
BEND7	cg02648003_BC21	0.246718	2.35564e-05	0.0206481	Hypermethylated	chr10	5UTR
BET1	cg05637352_TC21	-0.203181	0.00023453	0.0407253	Hypomethylated	chr7	TSS1500
BFSP1	cg19765886_TC11	0.367104	0.000268143	0.042805	Hypermethylated	chr20	5UTR
BHLHE41	cg13515269_TC21	-0.288747	0.000229949	0.0404993	Hypomethylated	chr12	3UTR
BHLHE41	cg16047471_BC21	-0.238742	0.000315826	0.0457271	Hypomethylated	chr12	3UTR
BID	cg11555384_BC21	0.179956	0.000308557	0.04524	Hypermethylated	chr22	TSS1500
BIN3	cg12295357_TC21	-0.179758	0.000377275	0.0488923	Hypomethylated	chr8	exon_9
BISPR	cg01254505_BC21	0.211048	0.000267907	0.0427973	Hypermethylated	chr19	TSS200
BISPR	cg02608002_TC21	0.24977	5.70077e-05	0.0259433	Hypermethylated	chr19	TSS1500
BISPR	cg09993699_TC21	0.262648	4.13171e-05	0.0238285	Hypermethylated	chr19	exon_2
BISPR	cg16363586_BC21	0.225647	0.000204154	0.0388683	Hypermethylated	chr19	exon_1
BISPR	cg16415863_TC21	0.283931	7.08018e-05	0.0276674	Hypermethylated	chr19	exon_1
BISPR	cg20318143_TC11	0.188154	0.000190552	0.0378579	Hypermethylated	chr19	exon_1
BISPR	cg24240550_BC21	0.269224	0.000176412	0.0369571	Hypermethylated	chr19	exon_1
BLACAT1	cg01863021_TC21	0.250666	8.98325e-05	0.0298308	Hypermethylated	chr1	3UTR
BLNK	cg08901339_BC21	-0.283897	2.95523e-05	0.0219129	Hypomethylated	chr10	exon_1
BLNK	cg16779976_TC21	-0.158186	0.000199053	0.0384493	Hypomethylated	chr10	exon_1
BMPR1A	cg24351013_TC21	-0.192202	9.17923e-05	0.0301251	Hypomethylated	chr10	TSS1500
BMPR1B	cg00670286_BC21	-0.234328	3.48535e-05	0.0226867	Hypomethylated	chr4	5UTR
BMPR1B	cg10926186_TC21	-0.290157	6.54146e-07	0.00749045	Hypomethylated	chr4	TSS200
BNIP3L	cg12334305_TC21	-0.201784	0.000379687	0.048983	Hypomethylated	chr8	TSS1500
BORCS8-MEF2B	cg01680573_TC21	-0.252319	0.000364186	0.0481977	Hypomethylated	chr19	exon_10
BRD2	cg26264318_TC21	-0.183362	0.000101803	0.0310151	Hypomethylated	chr6	exon_3
BRWD1	cg08116738_TC21	0.277738	0.000108009	0.0315593	Hypermethylated	chr21	3UTR
BST2	cg01254505_BC21	0.211048	0.000267907	0.0427973	Hypermethylated	chr19	TSS200
BST2	cg09993699_TC21	0.262648	4.13171e-05	0.0238285	Hypermethylated	chr19	exon_2
BST2	cg16363586_BC21	0.225647	0.000204154	0.0388683	Hypermethylated	chr19	exon_1
BST2	cg16415863_TC21	0.283931	7.08018e-05	0.0276674	Hypermethylated	chr19	exon_1
BST2	cg20318143_TC11	0.188154	0.000190552	0.0378579	Hypermethylated	chr19	exon_1
BST2	cg24240550_BC21	0.269224	0.000176412	0.0369571	Hypermethylated	chr19	exon_1
BTD	cg00663183_BC21	-0.277216	0.000191234	0.0379442	Hypomethylated	chr3	exon_4
BTD	cg04599487_TC21	-0.341439	2.43108e-06	0.0118451	Hypomethylated	chr3	exon_2
BTG2	cg01836934_TC21	-0.216656	0.000314269	0.0456084	Hypomethylated	chr1	exon_2
C10orf71	cg08149223_TC21	-0.186744	5.12334e-05	0.0251727	Hypomethylated	chr10	TSS200
C10orf71	cg13855776_BC21	-0.236329	0.000113023	0.0321541	Hypomethylated	chr10	exon_1
C10orf71-AS1	cg08149223_TC21	-0.186744	5.12334e-05	0.0251727	Hypomethylated	chr10	TSS200
C10orf71-AS1	cg13855776_BC21	-0.236329	0.000113023	0.0321541	Hypomethylated	chr10	exon_1
C10orf82	cg14269857_BC21	0.244385	6.09219e-06	0.0142303	Hypermethylated	chr10	3UTR
C11orf98	cg12340169_BC21	-0.252371	0.00014187	0.0345724	Hypomethylated	chr11	TSS1500
C14orf180	cg04220416_TC21	-0.219546	5.40768e-05	0.0256124	Hypomethylated	chr14	TSS1500
C14orf180	cg12981387_BC21	-0.218993	0.00023072	0.040505	Hypomethylated	chr14	TSS200
C14orf180	cg21198755_TC21	-0.206013	0.000110209	0.031804	Hypomethylated	chr14	TSS200
C17orf64	cg06531671_BC21	0.224998	0.000281681	0.0436935	Hypermethylated	chr17	TSS1500
C17orf97	cg09341463_TC21	0.12144	1.5341e-05	0.0179309	Hypermethylated	chr17	exon_2
C18orf54	cg10673853_BC21	-0.171208	0.000301503	0.0447888	Hypomethylated	chr18	TSS1500
C1QTNF7	cg06179228_TC21	-0.246543	0.000325976	0.0461953	Hypomethylated	chr4	exon_1
C1QTNF7-AS1	cg06179228_TC21	-0.246543	0.000325976	0.0461953	Hypomethylated	chr4	exon_1
C22orf15	cg21046160_BC21	0.299846	1.06623e-05	0.0164276	Hypermethylated	chr22	TSS200
C2CD2	cg04147494_BC21	0.158243	0.000101054	0.0309427	Hypermethylated	chr21	3UTR
C2CD4B	cg03461851_BC21	0.231105	0.000161401	0.0360027	Hypermethylated	chr15	TSS1500
C5orf64	cg05064853_TC21	0.193472	9.93712e-05	0.0308074	Hypermethylated	chr5	exon_3
C6orf223	cg09520173_BC21	0.192545	8.07589e-05	0.0288859	Hypermethylated	chr6	exon_1
C6orf223	cg09520304_BC21	0.261683	5.70587e-05	0.0259433	Hypermethylated	chr6	exon_4
C6orf223	cg11201894_BC21	0.180892	0.000237688	0.0408979	Hypermethylated	chr6	exon_4
C6orf223	cg13900100_TC21	0.260188	0.000174512	0.0367927	Hypermethylated	chr6	exon_4
C6orf89	cg09437695_BC21	-0.255305	8.30718e-05	0.0291289	Hypomethylated	chr6	exon_9
CAB39L	cg01618923_BC21	-0.228108	0.000217397	0.0397521	Hypomethylated	chr13	3UTR
CAB39L	cg17777592_BC21	-0.285898	2.09225e-05	0.0197403	Hypomethylated	chr13	5UTR
CAB39L	cg18170989_TC21	-0.255073	0.000187547	0.0376405	Hypomethylated	chr13	5UTR
CACNA1F	cg03424239_BC21	0.166107	0.000224019	0.0401684	Hypermethylated	chrX	exon_41
CACNA2D4	cg25481491_BC21	0.233628	3.0951e-06	0.0120225	Hypermethylated	chr12	exon_37
CACNB1	cg14585054_TC21	-0.22625	9.1433e-05	0.0300353	Hypomethylated	chr17	exon_2
CACNG8	cg16551159_BC21	-0.195411	0.000310256	0.0453728	Hypomethylated	chr19	TSS1500
CACYBP	cg16743289_TC21	-0.134107	0.0001129	0.0321384	Hypomethylated	chr1	TSS1500
CALCOCO2	cg02753187_BC22	0.395047	0.000191883	0.0379547	Hypermethylated	chr17	exon_2
CALCOCO2	cg02753187_BC23	0.35403	0.000386675	0.0493351	Hypermethylated	chr17	exon_2
CALD1	cg26915370_BC21	-0.210535	9.11971e-05	0.0299901	Hypomethylated	chr7	TSS1500
CALR4P	cg13965924_TC21	-0.186384	0.000283837	0.0438125	Hypomethylated	chr1	TSS200
CAMKK2	cg05927316_TC21	0.196073	0.000370123	0.0485481	Hypermethylated	chr12	5UTR
CAP2	cg18876602_BC21	-0.274039	5.52204e-06	0.0136658	Hypomethylated	chr6	TSS1500
CARD10	cg22506059_TC21	0.182497	6.48826e-05	0.0269418	Hypermethylated	chr22	TSS1500
CARS1	cg04137890_TC21	-0.235672	0.000335839	0.0466681	Hypomethylated	chr11	TSS1500
CASP10	cg15898018_BC21	0.181419	0.000129278	0.0335911	Hypermethylated	chr2	exon_8
CASP10	cg24401737_BC21	0.237332	0.000319571	0.0459124	Hypermethylated	chr2	TSS1500
CATSPERB	cg17487559_TC21	0.189912	0.000226739	0.0403395	Hypermethylated	chr14	TSS1500
CAV3	cg06072564_TC21	-0.279826	2.14594e-05	0.0199234	Hypomethylated	chr3	5UTR
CAV3	cg16328896_TC21	-0.239205	0.000113825	0.0322365	Hypomethylated	chr3	TSS200
CAVIN2	cg05878786_BC21	0.196276	0.000303093	0.0449216	Hypermethylated	chr2	exon_2
CBLIF	cg18538812_TC21	-0.114839	0.000226611	0.0403395	Hypomethylated	chr11	TSS1500
CC2D1B	cg00765786_TC21	0.119642	6.70199e-05	0.0272099	Hypermethylated	chr1	exon_22
CCDC12	cg15157945_TC21	0.2181	0.000328773	0.0463481	Hypermethylated	chr3	TSS200
CCDC141	cg06567322_BC21	-0.245053	0.000174442	0.0367927	Hypomethylated	chr2	exon_23
CCDC159	cg03875330_BC21	-0.168563	0.000237664	0.0408979	Hypomethylated	chr19	TSS1500
CCDC28B	cg01788396_BC21	-0.281447	0.000225524	0.0402458	Hypomethylated	chr1	TSS1500
CCDC28B	cg23972298_TC21	-0.303291	4.89977e-05	0.025014	Hypomethylated	chr1	TSS1500
CCDC40	cg23050704_BC21	0.164528	0.000375902	0.0488112	Hypermethylated	chr17	exon_11
CCDC80	cg02954903_TC21	-0.382022	3.62256e-05	0.0229836	Hypomethylated	chr3	5UTR
CCL1	cg17965530_TC21	-0.19	0.000348839	0.0473465	Hypomethylated	chr17	TSS1500
CCL11	cg24870391_TC21	-0.107701	0.000280657	0.0436378	Hypomethylated	chr17	TSS200
CCM2L	cg11801374_TC21	0.154236	0.000117407	0.0325034	Hypermethylated	chr20	TSS1500
CCM2L	cg27531587_TC21	-0.192897	4.39084e-06	0.0128389	Hypomethylated	chr20	exon_10
CCN2	cg22260478_TC21	0.162008	0.000211052	0.0393473	Hypermethylated	chr6	TSS1500
CCND2	cg17206095_TC21	0.160053	0.000236456	0.0408709	Hypermethylated	chr12	exon_4
CCND3	cg09489896_TC21	-0.149487	0.000245944	0.0414904	Hypomethylated	chr6	exon_4
CCR9	cg09779624_BC21	0.137027	0.000204608	0.0389003	Hypermethylated	chr3	TSS1500
CD274	cg15837913_BC21	0.27312	0.000243519	0.041348	Hypermethylated	chr9	TSS1500
CD34	cg13476664_BC21	0.171769	8.15427e-05	0.0289589	Hypermethylated	chr1	3UTR
CD79B	cg08355301_TC11	0.257125	1.25819e-05	0.0171678	Hypermethylated	chr17	exon_1
CD79B	cg25208225_TC21	0.230509	7.2166e-05	0.0278793	Hypermethylated	chr17	exon_1
CD93	cg14928764_TC21	0.217183	0.000104762	0.0312887	Hypermethylated	chr20	exon_2
CD93	cg23815320_BC21	0.211133	0.000107729	0.0315147	Hypermethylated	chr20	3UTR
CDCP1	cg15779716_BC21	0.168116	0.000364494	0.0482054	Hypermethylated	chr3	TSS1500
CDCP2	cg17035984_TC21	-0.215343	4.27805e-05	0.0240668	Hypomethylated	chr1	TSS1500
CDCP2	cg20777437_TC21	-0.232733	6.15285e-05	0.0265356	Hypomethylated	chr1	TSS1500
CDH18	cg11896246_BC21	-0.274759	3.8224e-05	0.0233419	Hypomethylated	chr5	TSS1500
CDH8	cg25601859_BC21	-0.25179	7.24426e-06	0.0151713	Hypomethylated	chr16	TSS1500
CDK14	cg26735135_TC21	0.182954	0.000327972	0.0463209	Hypermethylated	chr7	TSS1500
CEBPB-AS1	cg10589813_TC21	-0.215353	0.00013018	0.0336165	Hypomethylated	chr20	TSS1500
CELF1	cg24960526_TC21	-0.22385	0.0002891	0.0441397	Hypomethylated	chr11	5UTR
CEP128	cg12765470_TC21	-0.240409	0.000156054	0.0357079	Hypomethylated	chr14	exon_15
CEP68	cg02920416_TC21	0.171181	1.60639e-05	0.0182598	Hypermethylated	chr2	exon_3
CEROX1	cg00304185_BC21	-0.198055	0.000213657	0.0395903	Hypomethylated	chr16	TSS1500
CEROX1	cg02268569_TC21	-0.250475	2.06672e-05	0.019723	Hypomethylated	chr16	TSS1500
CERS1	cg03351460_BC11	0.490578	0.000259313	0.0422933	Hypermethylated	chr19	TSS1500
CES1P1	cg07273222_BC21	-0.280724	5.82719e-05	0.0260306	Hypomethylated	chr16	TSS1500
CETP	cg08435047_TC21	0.121932	0.000380441	0.0490457	Hypermethylated	chr16	TSS1500
CFAP45	cg18041077_BC21	0.164626	0.00037923	0.0489793	Hypermethylated	chr1	TSS1500
CFAP58	cg01842314_TC21	-0.167361	0.000109748	0.0317782	Hypomethylated	chr10	TSS1500
CHN1	cg23576695_TC21	-0.195151	6.52941e-05	0.0270147	Hypomethylated	chr2	exon_1
CHPT1	cg01910486_BC21	-0.236943	0.00032458	0.0460688	Hypomethylated	chr12	TSS1500
CHPT1	cg17430986_TC21	-0.193429	0.000127391	0.0334059	Hypomethylated	chr12	TSS1500
CHRNA1	cg04859027_TC21	-0.260306	9.44342e-05	0.030399	Hypomethylated	chr2	TSS1500
CHRNA9	cg09632936_TC21	-0.318482	0.000276977	0.0434053	Hypomethylated	chr4	TSS200
CHRNA9	cg26531231_TC21	-0.269664	0.000400598	0.0499207	Hypomethylated	chr4	TSS1500
CHRNA9	cg26531231_TC22	-0.278402	8.11094e-05	0.028949	Hypomethylated	chr4	TSS1500
CHRNB3	cg04071194_TC21	0.209637	0.000110036	0.031804	Hypermethylated	chr8	TSS1500
CIC	cg14518761_TC21	-0.25391	7.34738e-05	0.0281233	Hypomethylated	chr19	TSS1500
CIDEB	cg00460485_TC21	0.128778	0.000325083	0.0461117	Hypermethylated	chr14	TSS1500
CIDEB	cg09274091_BC21	0.154439	0.000379637	0.048983	Hypermethylated	chr14	TSS1500
CITED1	cg03761894_TC21	0.199498	0.00019763	0.0383284	Hypermethylated	chrX	TSS1500
CKM	cg12637141_BC21	-0.237151	0.000234475	0.0407253	Hypomethylated	chr19	TSS1500
CLASP2	cg03857847_BC21	-0.312258	3.48455e-06	0.0124489	Hypomethylated	chr3	TSS1500
CLCN1	cg25856090_TC21	-0.214445	0.000344196	0.0470902	Hypomethylated	chr7	exon_10
CLCN5	cg00366674_TC21	-0.256967	0.000135448	0.0340985	Hypomethylated	chrX	TSS1500
CLCN7	cg04596558_BC21	0.139356	0.000281297	0.0436869	Hypermethylated	chr16	exon_19
CLDN5	cg20486569_BC21	0.257112	0.000102506	0.0310906	Hypermethylated	chr22	exon_1
CLEC10A	cg01472101_BC21	-0.260548	1.66016e-05	0.0183719	Hypomethylated	chr17	TSS1500
CLMN	cg25489460_TC21	0.255208	0.000187822	0.0376751	Hypermethylated	chr14	3UTR
CLP1	cg06551161_BC21	-0.189979	1.11446e-05	0.0166929	Hypomethylated	chr11	TSS1500
CMIP	cg02597246_BC11	0.21639	7.14099e-05	0.0277587	Hypermethylated	chr16	exon_10
CMIP	cg05545808_TC21	0.150005	8.64361e-05	0.0295523	Hypermethylated	chr16	exon_10
CMIP	cg18026567_TC21	0.23307	0.000248248	0.0416003	Hypermethylated	chr16	TSS1500
CMTR1	cg11977795_BC21	-0.238529	0.000291379	0.0442161	Hypomethylated	chr6	5UTR
CNBP	cg04793090_BC21	-0.229382	2.45914e-06	0.0118451	Hypomethylated	chr3	TSS1500
CNGA2	cg07270503_BC21	-0.222835	0.000180339	0.0372031	Hypomethylated	chrX	TSS1500
CNOT1	cg13239696_BC21	-0.280802	0.000114149	0.032283	Hypomethylated	chr16	exon_23
CNTD1	cg22557325_TC21	-0.274293	0.000221613	0.0400035	Hypomethylated	chr17	exon_7
CNTF	cg10672108_BC21	-0.220579	5.20953e-05	0.025248	Hypomethylated	chr11	TSS200
COIL	cg11679673_BC21	0.208858	1.17178e-05	0.0170222	Hypermethylated	chr17	3UTR
COL18A1	cg02124724_BC21	-0.135693	6.11573e-05	0.0264808	Hypomethylated	chr21	TSS1500
COL18A1	cg06552850_BC11	-0.213018	1.23838e-05	0.0171678	Hypomethylated	chr21	TSS200
COL18A1	cg07279557_TC11	-0.163499	8.24159e-05	0.0290787	Hypomethylated	chr21	TSS200
COL18A1	cg07641662_BC21	-0.201524	1.34819e-05	0.0172078	Hypomethylated	chr21	exon_1
COL18A1	cg11029358_TC21	-0.292641	1.45345e-07	0.00578341	Hypomethylated	chr21	TSS200
COL18A1	cg14903689_BC11	-0.139543	0.000138486	0.0343084	Hypomethylated	chr21	TSS1500
COL18A1	cg16121744_TC21	-0.202959	0.000240598	0.041121	Hypomethylated	chr21	TSS1500
COL18A1	cg24201814_TC21	-0.201478	2.75157e-05	0.0216933	Hypomethylated	chr21	TSS200
COL1A2	cg08695855_TC21	-0.283007	0.00020067	0.0385822	Hypomethylated	chr7	TSS1500
COL1A2	cg10368049_TC21	-0.169881	8.08008e-05	0.0288859	Hypomethylated	chr7	TSS1500
COL1A2	cg18511007_TC21	-0.330929	0.000355623	0.0477687	Hypomethylated	chr7	TSS1500
COL1A2	cg23271831_BC21	-0.301164	0.000192829	0.0380745	Hypomethylated	chr7	5UTR
COL1A2	cg26942275_BC21	-0.381618	0.000222718	0.0400775	Hypomethylated	chr7	TSS1500
COL5A1-AS1	cg03690469_TC21	-0.104322	0.000259391	0.0422933	Hypomethylated	chr9	TSS200
COLCA1	cg06579738_BC21	-0.270825	0.000362225	0.048108	Hypomethylated	chr11	exon_2
COMT	cg01335087_BC21	-0.229983	7.75801e-06	0.0153399	Hypomethylated	chr22	exon_3
COMT	cg04856117_BC21	-0.225519	0.000167534	0.0364298	Hypomethylated	chr22	5UTR
COMT	cg06346307_BC21	-0.3373	5.67249e-07	0.00701541	Hypomethylated	chr22	5UTR
COMT	cg22546130_TC21	-0.231381	0.000188509	0.0377013	Hypomethylated	chr22	5UTR
COMT	cg23601416_BC11	-0.170879	0.0001449	0.0348517	Hypomethylated	chr22	5UTR
COQ8B	cg25602159_TC21	-0.19386	8.81571e-05	0.0297303	Hypomethylated	chr19	TSS1500
COTL1	cg06528601_BC21	-0.182562	8.79106e-06	0.0155815	Hypomethylated	chr16	TSS1500
COTL1	cg20294345_TC21	-0.166529	0.00039312	0.0496863	Hypomethylated	chr16	TSS1500
COX19	cg16245431_BC21	-0.18688	0.000171596	0.0366478	Hypomethylated	chr7	3UTR
COX19	cg21511321_BC21	-0.18127	0.000236599	0.0408784	Hypomethylated	chr7	3UTR
CPNE5	cg21027697_TC21	0.200653	0.000351993	0.0475307	Hypermethylated	chr6	TSS200
CPT1B	cg16970343_TC21	-0.140041	5.07974e-05	0.0251727	Hypomethylated	chr22	TSS1500
CRACDL	cg03202708_TC21	0.170368	0.000387357	0.0493945	Hypermethylated	chr2	3UTR
CRIP2	cg05375011_TC21	-0.176991	7.79518e-05	0.0285645	Hypomethylated	chr14	TSS200
CRIP2	cg17700584_BC21	0.182298	5.38989e-05	0.0256124	Hypermethylated	chr14	exon_1
CROCC2	cg26818257_TC21	0.157625	0.000343189	0.0470769	Hypermethylated	chr2	exon_25
CRP	cg04861230_TC21	-0.145296	0.000357411	0.0478775	Hypomethylated	chr1	3UTR
CRYZL2P-SEC16B	cg00236991_BC21	-0.236397	0.000206839	0.0391062	Hypomethylated	chr1	exon_8
CSNK1D	cg10241809_BC21	-0.192864	3.99505e-05	0.0237016	Hypomethylated	chr17	3UTR
CSNK1G3	cg20637304_BC21	-0.263598	0.00036316	0.04815	Hypomethylated	chr5	TSS1500
CSNK2B	cg27105577_TC21	-0.157496	4.32585e-05	0.0240668	Hypomethylated	chr6	TSS1500
CSRNP1	cg16643088_BC21	0.322663	5.02209e-05	0.0251053	Hypermethylated	chr3	exon_1
CT75	cg22809407_TC21	0.185591	0.000156829	0.035767	Hypermethylated	chr2	exon_1
CTF1	cg27239280_TC21	-0.240657	2.33233e-05	0.0206035	Hypomethylated	chr16	TSS1500
CTNS	cg14436231_BC21	-0.267429	0.000149759	0.0351161	Hypomethylated	chr17	exon_12
CUEDC1	cg00738345_BC21	-0.246809	0.000207009	0.0391114	Hypomethylated	chr17	3UTR
CX3CL1	cg27664018_TC21	0.197558	2.90953e-07	0.00676193	Hypermethylated	chr16	TSS1500
CXCL16	cg15052890_TC21	0.330883	3.16143e-05	0.0223077	Hypermethylated	chr17	3UTR
CXCL3	cg13468041_TC21	0.309196	6.4559e-07	0.00749045	Hypermethylated	chr4	3UTR
CXCR6	cg05873635_BC21	-0.227705	0.000154598	0.03566	Hypomethylated	chr3	TSS1500
CYB561	cg00023345_TC21	0.137851	0.000254451	0.0420529	Hypermethylated	chr17	TSS1500
CYB5A	cg18274065_BC21	0.194096	0.00028152	0.0436882	Hypermethylated	chr18	TSS1500
CYP2S1	cg18105767_BC21	-0.300833	2.9117e-06	0.011909	Hypomethylated	chr19	TSS1500
CYP4B1	cg15943304_BC21	0.168601	0.000242228	0.0412368	Hypermethylated	chr1	exon_2
CYSLTR2	cg21586223_TC21	-0.225544	0.000101277	0.0309427	Hypomethylated	chr13	TSS1500
DAAM2	cg13892383_TC21	0.197102	6.28808e-05	0.0267043	Hypermethylated	chr6	exon_13
DAOA	cg25623522_BC21	0.45755	0.000238	0.040935	Hypermethylated	chr13	TSS1500
DBI	cg01817455_BC21	-0.268526	3.45936e-07	0.00676193	Hypomethylated	chr2	TSS1500
DBNDD1	cg25248792_BC21	-0.279681	0.000142131	0.0345754	Hypomethylated	chr16	TSS1500
DBT	cg04839881_BC21	-0.239941	0.000105622	0.0313743	Hypomethylated	chr1	3UTR
DCTN6	cg04374813_TC21	-0.223502	0.000321441	0.0459613	Hypomethylated	chr8	TSS1500
DCUN1D1	cg06785429_BC21	0.120811	0.000124273	0.0331501	Hypermethylated	chr3	TSS1500
DDN	cg17575562_BC21	-0.180295	0.000363988	0.0481977	Hypomethylated	chr12	TSS1500
DDO	cg02872426_TC21	-0.215001	0.000304724	0.0449806	Hypomethylated	chr6	5UTR
DDO	cg07164639_TC21	-0.176523	0.000291604	0.0442281	Hypomethylated	chr6	TSS200
DDR1	cg12847793_TC21	-0.245477	0.000261824	0.0425007	Hypomethylated	chr6	5UTR
DDR1	cg13695585_TC21	-0.251727	0.000210634	0.0393328	Hypomethylated	chr6	TSS200
DDR2	cg01534948_TC21	0.171937	3.65358e-05	0.0230425	Hypermethylated	chr1	exon_17
DECR1	cg27040700_TC21	0.228309	0.000133498	0.0339609	Hypermethylated	chr8	5UTR
DENND1C	cg26818165_TC21	0.19707	0.000312768	0.045559	Hypermethylated	chr19	TSS200
DEPDC7	cg23678643_BC21	-0.14563	8.6475e-05	0.0295523	Hypomethylated	chr11	TSS1500
DERL1	cg18147162_TC21	-0.214244	0.000332543	0.046528	Hypomethylated	chr8	TSS200
DFFA	cg16855810_BC21	0.194996	0.000136759	0.0341969	Hypermethylated	chr1	3UTR
DGKZ	cg06061966_BC21	0.308993	1.3872e-05	0.0173266	Hypermethylated	chr11	TSS200
DGKZ	cg19691546_TC21	0.182228	0.00024933	0.0416774	Hypermethylated	chr11	TSS1500
DHRS3	cg13698714_BC21	-0.238015	3.83838e-05	0.0233748	Hypomethylated	chr1	5UTR
DHRS3	cg14360499_TC21	-0.212189	0.000353739	0.0476155	Hypomethylated	chr1	TSS200
DHRS7C	cg14888908_TC21	-0.246888	0.000208082	0.0391656	Hypomethylated	chr17	exon_1
DHRS7C	cg17444582_TC21	-0.28713	1.15129e-05	0.0168886	Hypomethylated	chr17	TSS200
DIPK2B	cg22010317_TC21	0.171515	0.000395257	0.0497613	Hypermethylated	chrX	TSS1500
DIPK2B	cg26983645_BC21	0.185021	0.000388965	0.0494962	Hypermethylated	chrX	TSS1500
DLC1	cg27378814_TC21	0.24558	3.67807e-06	0.0125405	Hypermethylated	chr8	3UTR
DLEU2L	cg02167005_BC21	-0.371186	9.51309e-06	0.0159487	Hypomethylated	chr1	TSS1500
DLEU2L	cg13233372_TC21	-0.309201	0.000289991	0.0441445	Hypomethylated	chr1	TSS1500
DLG2	cg25415941_TC21	-0.25867	0.000104456	0.0312887	Hypomethylated	chr11	exon_1
DLL4	cg10451566_BC21	0.190129	0.000304173	0.0449629	Hypermethylated	chr15	exon_9
DMAC2	cg24548314_TC21	-0.196968	0.000266328	0.0427565	Hypomethylated	chr19	3UTR
DMPK	cg01935853_BC21	-0.219127	0.000203074	0.0387731	Hypomethylated	chr19	3UTR
DMPK	cg04779161_BC21	-0.275019	2.64257e-05	0.0215165	Hypomethylated	chr19	TSS1500
DMPK	cg10857774_BC21	-0.215774	8.16485e-05	0.0289627	Hypomethylated	chr19	3UTR
DMWD	cg01935853_BC21	-0.219127	0.000203074	0.0387731	Hypomethylated	chr19	3UTR
DMWD	cg10857774_BC21	-0.215774	8.16485e-05	0.0289627	Hypomethylated	chr19	3UTR
DNAAF1	cg26739800_TC21	-0.181689	8.49476e-05	0.0293517	Hypomethylated	chr16	TSS1500
DNAH17-AS1	cg15106561_TC21	0.129573	0.000296242	0.0445745	Hypermethylated	chr17	exon_6
DNASE1	cg14151003_BC21	0.171118	0.000194528	0.0381585	Hypermethylated	chr16	TSS1500
DNASE1L1	cg16405946_TC21	0.154447	4.30505e-05	0.0240668	Hypermethylated	chrX	TSS1500
DNMT1	cg16926196_BC21	-0.188027	0.000297905	0.044581	Hypomethylated	chr19	TSS1500
DNMT1	cg21892967_TC21	-0.163009	0.000280122	0.0436043	Hypomethylated	chr19	TSS1500
DPF3	cg19676173_BC21	0.209945	0.000163063	0.0361727	Hypermethylated	chr14	3UTR
DPT	cg14023874_BC21	-0.219075	0.000232055	0.0405992	Hypomethylated	chr1	TSS1500
DST	cg09609528_TC21	-0.200097	0.000256359	0.0421568	Hypomethylated	chr6	exon_1
DST-AS1	cg04452713_BC21	-0.255391	3.44203e-05	0.0226168	Hypomethylated	chr6	TSS1500
DST-AS1	cg09609528_TC21	-0.200097	0.000256359	0.0421568	Hypomethylated	chr6	exon_1
DSTN	cg19765886_TC11	0.367104	0.000268143	0.042805	Hypermethylated	chr20	5UTR
DUOX1	cg11705722_BC21	0.211922	0.000147914	0.0349341	Hypermethylated	chr15	exon_29
DUSP16	cg00874965_BC21	-0.161689	0.000215361	0.0396754	Hypomethylated	chr12	exon_2
DUSP2	cg22282062_BC21	0.246942	0.000216259	0.0396754	Hypermethylated	chr2	TSS1500
DUT	cg04086972_BC21	-0.344412	3.92117e-06	0.0125405	Hypomethylated	chr15	TSS1500
DYDC1	cg25388739_BC21	-0.178786	0.000341288	0.0469658	Hypomethylated	chr10	5UTR
DYDC2	cg25388739_BC21	-0.178786	0.000341288	0.0469658	Hypomethylated	chr10	5UTR
DYNLL2	cg15038402_BC21	0.228272	0.00011159	0.0319552	Hypermethylated	chr17	TSS1500
DYNLL2-DT	cg15038402_BC21	0.228272	0.00011159	0.0319552	Hypermethylated	chr17	TSS1500
DYNLT5	cg17819635_TC21	0.160847	4.572e-05	0.0245582	Hypermethylated	chr1	TSS1500
DYNLT5	cg24110050_TC21	0.212558	4.23431e-05	0.0240459	Hypermethylated	chr1	TSS1500
DYRK2	cg18425341_BC21	-0.266412	1.63863e-05	0.0183621	Hypomethylated	chr12	exon_2
DYRK2	cg21912872_BC21	-0.225826	0.000126444	0.0333705	Hypomethylated	chr12	exon_2
E2F1	cg00505393_TC21	-0.19146	0.000156791	0.035767	Hypomethylated	chr20	TSS1500
ECE1	cg23072086_BC21	0.207939	0.000183842	0.03749	Hypermethylated	chr1	TSS1500
ECI1	cg26585644_TC21	-0.221833	0.000187923	0.0376831	Hypomethylated	chr16	TSS1500
EDRF1	cg07423556_BC21	-0.246474	0.000346211	0.0472204	Hypomethylated	chr10	TSS1500
EEF1A2	cg09500392_BC11	-0.361542	0.000218982	0.039831	Hypomethylated	chr20	exon_5
EFCAB1	cg15397374_TC21	-0.451497	0.000290133	0.0441514	Hypomethylated	chr8	exon_1
EFCC1	cg02014179_BC21	-0.175395	0.000216188	0.0396754	Hypomethylated	chr3	exon_8
EFHC1	cg08148645_BC21	0.181742	0.00022171	0.0400053	Hypermethylated	chr6	exon_11
EFNB2	cg05876564_TC11	0.202842	0.000130903	0.0337088	Hypermethylated	chr13	3UTR
EGF	cg12093976_BC21	-0.227543	0.000145705	0.0348799	Hypomethylated	chr4	TSS200
EGFL7	cg03023837_BC11	0.138586	0.000302139	0.0448305	Hypermethylated	chr9	TSS200
EGFL7	cg14143326_TC11	0.10635	0.000165334	0.0363119	Hypermethylated	chr9	TSS200
EGFL7	cg14478584_BC21	0.240127	0.000143384	0.0346875	Hypermethylated	chr9	TSS200
EGFLAM	cg05530317_BC21	-0.181421	0.000162878	0.0361631	Hypomethylated	chr5	5UTR
EGFLAM	cg16559243_TC21	-0.255285	0.00022771	0.0403871	Hypomethylated	chr5	TSS200
EGFR	cg01461514_BC21	-0.334424	5.9383e-06	0.0140394	Hypomethylated	chr7	TSS1500
EIF2A	cg01377119_TC21	0.195382	0.000304304	0.0449629	Hypermethylated	chr3	TSS200
EIF4E3	cg03457142_BC21	0.207384	3.32258e-05	0.0225766	Hypermethylated	chr3	exon_1
EIF4G1	cg04509882_BC21	-0.198833	0.000137494	0.0342323	Hypomethylated	chr3	5UTR
EIF4G1	cg05916303_TC21	-0.204888	0.000173615	0.0367717	Hypomethylated	chr3	TSS1500
EIF4G1	cg09210278_TC11	-0.119263	0.000300713	0.044751	Hypomethylated	chr3	TSS200
EIF4G1	cg10776533_BC21	-0.245411	3.3752e-06	0.0123065	Hypomethylated	chr3	TSS1500
ELAPOR1	cg08655800_BC21	0.236231	8.02023e-05	0.028788	Hypermethylated	chr1	exon_12
ELFN1-AS1	cg15050051_BC11	0.163708	0.000358506	0.0479144	Hypermethylated	chr7	TSS200
ELFN1-AS1	cg20953563_TC21	0.196431	0.00030693	0.0451173	Hypermethylated	chr7	TSS200
ELMO1	cg07399628_BC21	0.227831	1.77464e-05	0.0185891	Hypermethylated	chr7	TSS1500
ELMO1	cg11174816_TC21	-0.17218	0.000301505	0.0447888	Hypomethylated	chr7	TSS1500
EMSY	cg06556266_TC21	-0.240357	0.000242038	0.041219	Hypomethylated	chr11	TSS1500
ENG	cg08154889_BC21	0.188264	0.000297598	0.044581	Hypermethylated	chr9	TSS1500
ENOSF1	cg05915892_BC21	-0.290065	2.10405e-05	0.0197844	Hypomethylated	chr18	3UTR
ENPP5	cg01609559_TC21	-0.198543	0.000253237	0.0419598	Hypomethylated	chr6	TSS1500
ENPP5	cg09539996_TC21	-0.260746	0.000136066	0.0341054	Hypomethylated	chr6	TSS1500
EOGT	cg05867174_BC21	-0.245455	0.000211092	0.0393473	Hypomethylated	chr3	exon_4
EOGT	cg07805724_TC11	-0.291444	0.000254717	0.0420557	Hypomethylated	chr3	5UTR
EPB41L3	cg23188554_TC21	-0.247195	0.000120069	0.0327823	Hypomethylated	chr18	exon_13
EPHX2	cg07766743_BC21	-0.254413	0.000214815	0.0396683	Hypomethylated	chr8	TSS1500
EPM2AIP1	cg02103401_BC21	-0.28302	5.14376e-05	0.0251727	Hypomethylated	chr3	exon_1
EPN1	cg21177147_TC21	-0.108029	0.000295408	0.0445264	Hypomethylated	chr19	exon_12
EPOR	cg26864028_BC21	0.152618	0.00027239	0.0430369	Hypermethylated	chr19	exon_1
EPS8L2	cg01867925_BC21	0.178669	5.32641e-05	0.0255355	Hypermethylated	chr11	TSS1500
ERVFRD-1	cg00966482_TC21	0.237261	2.7372e-05	0.0216933	Hypermethylated	chr6	5UTR
ESAM-AS1	cg04044203_BC21	0.284046	0.000241865	0.0412049	Hypermethylated	chr11	TSS1500
ESAM-AS1	cg08207707_BC21	0.220806	0.000109794	0.0317782	Hypermethylated	chr11	TSS1500
ESR1	cg08884395_TC21	-0.282921	5.79558e-05	0.0260273	Hypomethylated	chr6	TSS1500
ESR1	cg26089753_BC21	-0.285396	0.000288166	0.0440854	Hypomethylated	chr6	TSS1500
ESRRG	cg26218104_TC21	-0.222933	0.000161527	0.0360038	Hypomethylated	chr1	exon_8
EVA1B	cg15095906_TC21	0.170109	0.000301683	0.0447919	Hypermethylated	chr1	TSS1500
EXOC6	cg13314863_BC21	-0.294982	0.000155186	0.0356732	Hypomethylated	chr10	5UTR
EXOC6	cg19780563_TC21	-0.285469	9.37538e-05	0.0303403	Hypomethylated	chr10	5UTR
EXTL1	cg04629204_BC21	-0.220932	5.52058e-05	0.0256959	Hypomethylated	chr1	5UTR
EZH2	cg11870951_TC21	0.218642	0.000375376	0.0488112	Hypermethylated	chr7	exon_3
F13A1	cg01634141_TC21	-0.186479	6.82241e-06	0.0147957	Hypomethylated	chr6	TSS200
F13A1	cg04944873_BC21	-0.315885	7.36398e-05	0.0281252	Hypomethylated	chr6	5UTR
F13A1	cg14047667_BC21	-0.331867	3.71152e-05	0.0231228	Hypomethylated	chr6	5UTR
FABP12	cg18190353_BC21	-0.334127	0.000294871	0.0444791	Hypomethylated	chr8	TSS1500
FADS1	cg10931343_TC21	0.207675	0.000104531	0.0312887	Hypermethylated	chr11	exon_7
FAM170B	cg12771178_BC21	-0.212087	0.00017113	0.0366268	Hypomethylated	chr10	TSS200
FAM170B	cg14924620_TC21	-0.226394	2.41462e-05	0.0208039	Hypomethylated	chr10	TSS200
FAM170B	cg27406618_BC21	-0.214927	8.09959e-05	0.0289331	Hypomethylated	chr10	exon_1
FAM172BP	cg05284145_BC21	-0.226034	0.000318526	0.0458592	Hypomethylated	chr3	TSS200
FAM174B	cg03758697_TC21	-0.189202	2.13838e-05	0.0199234	Hypomethylated	chr15	3UTR
FAM180A	cg01548463_TC21	-0.260214	6.09715e-05	0.0264708	Hypomethylated	chr7	TSS200
FAM180A	cg01548463_TC22	-0.255025	7.58477e-05	0.0283442	Hypomethylated	chr7	TSS200
FAM180A	cg19238824_BC11	-0.195777	3.51256e-05	0.022799	Hypomethylated	chr7	TSS1500
FAM180A	cg19689368_TC21	-0.284815	3.47345e-05	0.0226477	Hypomethylated	chr7	TSS200
FAM180A	cg22621652_BC21	-0.282004	1.75116e-05	0.0184869	Hypomethylated	chr7	TSS200
FAM71D	cg15445722_TC21	0.149843	5.16509e-05	0.0251942	Hypermethylated	chr14	TSS1500
FAM71F2	cg09284397_BC21	0.129403	0.000329761	0.0464083	Hypermethylated	chr7	5UTR
FANK1-AS1	cg02416477_BC21	-0.276735	0.000322804	0.0459951	Hypomethylated	chr10	exon_4
FASTK	cg11823624_TC21	-0.188611	0.000340604	0.046922	Hypomethylated	chr7	exon_3
FASTK	cg15922246_BC21	-0.240077	0.000123129	0.0330893	Hypomethylated	chr7	exon_3
FBN3	cg10678265_TC21	0.144027	0.000332462	0.046528	Hypermethylated	chr19	exon_28
FBXL22	cg01767116_BC21	-0.200227	0.000379955	0.0490002	Hypomethylated	chr15	TSS1500
FBXL22	cg15894581_BC21	-0.226935	0.000121187	0.0329158	Hypomethylated	chr15	TSS200
FBXL3	cg18905412_BC21	-0.253735	2.23297e-05	0.020314	Hypomethylated	chr13	TSS1500
FBXO25	cg02045315_BC21	0.210612	0.000304684	0.0449806	Hypermethylated	chr8	exon_7
FBXO40	cg02845063_TC21	-0.270047	4.23514e-05	0.0240459	Hypomethylated	chr3	5UTR
FBXO40	cg12456825_TC21	-0.29918	0.000142792	0.0346386	Hypomethylated	chr3	TSS200
FBXO42	cg09440559_TC21	-0.311424	2.81877e-06	0.011909	Hypomethylated	chr1	3UTR
FCN3	cg19979773_TC21	0.193293	6.47257e-05	0.0269418	Hypermethylated	chr1	TSS1500
FER1L6-AS2	cg05412531_TC21	0.236588	5.69567e-05	0.0259433	Hypermethylated	chr8	exon_1
FGF1	cg07666840_TC21	-0.187073	9.26905e-05	0.0302314	Hypomethylated	chr5	TSS1500
FGF1	cg10476085_BC21	-0.17779	0.000256445	0.0421583	Hypomethylated	chr5	TSS1500
FGFR1	cg10823844_TC21	-0.166616	5.70839e-05	0.0259433	Hypomethylated	chr8	TSS1500
FHIP1A	cg04042828_BC21	-0.182336	0.000396865	0.0498298	Hypomethylated	chr4	TSS1500
FHL1	cg13503613_TC21	-0.290523	0.00038234	0.0491107	Hypomethylated	chrX	TSS1500
FHL1	cg21374587_TC21	-0.389883	6.90198e-06	0.0148349	Hypomethylated	chrX	5UTR
FHL2	cg03268211_BC21	-0.240512	0.00032872	0.0463481	Hypomethylated	chr2	TSS1500
FHL5	cg20719439_BC21	-0.170977	0.000238419	0.0409686	Hypomethylated	chr6	TSS1500
FLI1	cg07336282_TC21	-0.281203	4.37025e-07	0.00677309	Hypomethylated	chr11	exon_1
FLI1	cg08586366_BC21	-0.22741	0.000117909	0.0325352	Hypomethylated	chr11	TSS1500
FLI1	cg19765472_BC21	-0.199566	0.000180712	0.0372407	Hypomethylated	chr11	exon_1
FLT4	cg00619978_TC21	-0.164865	7.45115e-05	0.0281553	Hypomethylated	chr5	exon_20
FMNL2	cg18715061_BC21	-0.261968	0.000137646	0.03425	Hypomethylated	chr2	exon_5
FNDC1	cg01264126_BC21	0.151077	0.000331772	0.046528	Hypermethylated	chr6	exon_11
FNIP1	cg07630327_BC21	-0.318178	4.14244e-05	0.0238285	Hypomethylated	chr5	exon_13
FOXN3	cg24126994_BC21	0.212733	0.000197196	0.0382985	Hypermethylated	chr14	TSS1500
FOXO1	cg02622094_BC21	0.175571	0.000176303	0.0369571	Hypermethylated	chr13	3UTR
FRMD8	cg17537493_BC21	0.228689	4.48351e-05	0.0244533	Hypermethylated	chr11	exon_9
FUOM	cg04249817_BC21	0.173562	0.000134241	0.0340415	Hypermethylated	chr10	TSS1500
FUT1	cg12154110_TC21	0.0891719	0.000262207	0.0425076	Hypermethylated	chr19	exon_4
FXYD1	cg05247914_TC11	-0.145717	0.000148361	0.0350035	Hypomethylated	chr19	TSS1500
FXYD1	cg18503912_BC21	-0.204622	0.000150488	0.0352148	Hypomethylated	chr19	TSS1500
FXYD1	cg23178195_TC21	-0.246682	0.000323035	0.0460137	Hypomethylated	chr19	TSS1500
FXYD1	cg24168413_TC11	-0.128869	0.000144001	0.0347359	Hypomethylated	chr19	5UTR
FXYD1	cg26279656_BC21	-0.26005	1.30073e-05	0.0171678	Hypomethylated	chr19	TSS1500
FXYD1	cg26501313_BC21	-0.205215	0.000328543	0.0463457	Hypomethylated	chr19	5UTR
FXYD1	cg27461196_TC21	-0.214657	5.12539e-05	0.0251727	Hypomethylated	chr19	5UTR
FXYD7	cg24439003_BC11	0.164408	0.000307313	0.0451227	Hypermethylated	chr19	TSS1500
FYN	cg09972307_BC21	0.16447	9.62477e-05	0.0305364	Hypermethylated	chr6	5UTR
FYTTD1	cg19252889_TC21	-0.228695	0.000230254	0.0404993	Hypomethylated	chr3	TSS1500
GABRP	cg24542929_TC21	0.17756	2.09005e-05	0.0197399	Hypermethylated	chr5	TSS1500
GALR1	cg06562865_TC11	0.303295	4.55836e-05	0.0245582	Hypermethylated	chr18	TSS1500
GAP43	cg00216361_TC21	-0.217754	0.000258419	0.0422703	Hypomethylated	chr3	5UTR
GAP43	cg03430502_TC21	-0.166727	6.43893e-05	0.0269325	Hypomethylated	chr3	TSS200
GAPDH	cg02519286_TC21	-0.211985	0.000330641	0.0464548	Hypomethylated	chr12	TSS1500
GAPLINC	cg22825519_TC21	0.186375	0.000358915	0.0479431	Hypermethylated	chr18	exon_2
GAS2	cg15585294_BC21	-0.275919	5.90734e-05	0.0261302	Hypomethylated	chr11	TSS1500
GAS2L2	cg20976581_TC21	-0.202971	4.75334e-05	0.0248141	Hypomethylated	chr17	exon_1
GATA2	cg13483882_TC21	-0.13291	0.000187224	0.0376405	Hypomethylated	chr3	TSS1500
GDF1	cg03351460_BC11	0.490578	0.000259313	0.0422933	Hypermethylated	chr19	TSS1500
GDF2	cg06840491_TC21	0.17374	0.000318838	0.0458728	Hypermethylated	chr10	TSS200
GDF6	cg15152894_BC21	0.297635	0.000195091	0.0381916	Hypermethylated	chr8	TSS1500
GFRA4	cg01497589_TC21	0.145855	9.01079e-05	0.0298494	Hypermethylated	chr20	exon_6
GGA3	cg22947173_BC21	0.176802	2.19635e-05	0.0202221	Hypermethylated	chr17	exon_15
GHRL	cg03920999_BC21	0.194446	7.20718e-05	0.0278791	Hypermethylated	chr3	exon_5
GHRL	cg04530457_BC21	0.178317	2.40279e-05	0.0207614	Hypermethylated	chr3	exon_5
GHRL	cg23513930_BC11	0.201445	5.59589e-05	0.025826	Hypermethylated	chr3	exon_5
GHRLOS	cg03920999_BC21	0.194446	7.20718e-05	0.0278791	Hypermethylated	chr3	exon_5
GHRLOS	cg04530457_BC21	0.178317	2.40279e-05	0.0207614	Hypermethylated	chr3	exon_5
GHRLOS	cg23513930_BC11	0.201445	5.59589e-05	0.025826	Hypermethylated	chr3	exon_5
GIMAP4	cg26552042_BC21	-0.156495	0.000291497	0.0442193	Hypomethylated	chr7	TSS1500
GIMAP8	cg06153917_BC21	0.21848	9.05339e-05	0.0298902	Hypermethylated	chr7	TSS1500
GIMAP8	cg11896926_TC21	0.226283	0.000161419	0.0360027	Hypermethylated	chr7	TSS1500
GIPC2	cg19766489_BC21	0.240807	0.000385237	0.049289	Hypermethylated	chr1	TSS1500
GJB6	cg20972453_BC12	0.16256	7.84771e-05	0.0285645	Hypermethylated	chr13	TSS1500
GJC2	cg23733384_TC21	-0.152288	0.000201783	0.0386662	Hypomethylated	chr1	exon_2
GLI3	cg18100008_TC21	0.185687	0.000225789	0.0402727	Hypermethylated	chr7	3UTR
GLIPR1	cg09171882_BC21	-0.289189	0.000185836	0.0375728	Hypomethylated	chr12	TSS200
GLIS1	cg05927190_TC11	0.260536	4.74333e-05	0.0248141	Hypermethylated	chr1	exon_2
GLT8D1	cg27312987_TC21	-0.200553	0.000142992	0.0346386	Hypomethylated	chr3	5UTR
GLT8D2	cg27156359_TC21	-0.174005	0.000325028	0.046111	Hypomethylated	chr12	5UTR
GNAI1	cg19428235_TC21	0.239733	0.000191954	0.0379547	Hypermethylated	chr7	TSS1500
GNAL	cg05653176_BC21	-0.277713	5.36589e-05	0.0256124	Hypomethylated	chr18	TSS1500
GNAL	cg08349391_BC21	-0.300993	3.47102e-06	0.0124489	Hypomethylated	chr18	TSS200
GNAL	cg12981354_BC21	-0.314732	3.96983e-06	0.0125405	Hypomethylated	chr18	5UTR
GNAL	cg23256550_TC21	-0.207292	1.32694e-05	0.0171678	Hypomethylated	chr18	TSS1500
GNAL	cg23256552_BC21	-0.219391	1.09657e-05	0.0165782	Hypomethylated	chr18	TSS200
GNGT2	cg21386120_TC21	0.164515	0.000217727	0.0397593	Hypermethylated	chr17	TSS1500
GP1BB	cg03263514_TC11	0.251238	8.12126e-05	0.028949	Hypermethylated	chr22	exon_11
GP1BB	cg07335265_TC21	0.139211	3.91372e-05	0.0234618	Hypermethylated	chr22	exon_11
GP1BB	cg08913504_TC11	0.220725	6.77047e-05	0.0272243	Hypermethylated	chr22	exon_11
GP1BB	cg23032661_TC21	0.164497	0.000378773	0.0489544	Hypermethylated	chr22	exon_11
GP5	cg10398774_TC21	-0.198306	2.89031e-06	0.011909	Hypomethylated	chr3	exon_2
GP9	cg02726291_TC21	0.222763	0.000127543	0.0334362	Hypermethylated	chr3	TSS200
GPAM	cg15033681_BC21	-0.343137	0.000121344	0.0329276	Hypomethylated	chr10	TSS1500
GPD1	cg17593002_BC21	-0.207884	0.000382208	0.0491029	Hypomethylated	chr12	exon_8
GPR132	cg26514492_BC21	0.257296	0.000300874	0.0447589	Hypermethylated	chr14	TSS200
GPR20	cg01779740_BC21	0.178429	0.000215468	0.0396754	Hypermethylated	chr8	3UTR
GPR27	cg03457142_BC21	0.207384	3.32258e-05	0.0225766	Hypermethylated	chr3	exon_1
GPRC5C	cg01750157_TC21	-0.208816	0.000215403	0.0396754	Hypomethylated	chr17	TSS1500
GPRC5C	cg04752254_BC21	-0.228396	0.000398573	0.0498298	Hypomethylated	chr17	TSS1500
GPT	cg25600446_BC11	-0.181611	0.00014785	0.0349341	Hypomethylated	chr8	TSS1500
GPT	cg26572973_TC21	-0.200456	0.000376508	0.0488583	Hypomethylated	chr8	5UTR
GPX4	cg10732871_BC21	-0.191065	0.000136409	0.0341559	Hypomethylated	chr19	TSS1500
GRHL3	cg08603845_BC21	-0.174532	0.000106842	0.0314172	Hypomethylated	chr1	TSS1500
GRIK1-AS1	cg21585414_BC21	-0.157084	0.000134978	0.0340985	Hypomethylated	chr21	exon_2
GRIN2C	cg12190341_BC21	-0.194848	0.000153139	0.0355198	Hypomethylated	chr17	exon_13
GRK5	cg14341467_BC21	-0.167856	0.000307006	0.0451173	Hypomethylated	chr10	exon_11
GS1-24F4.2	cg24149904_BC21	-0.190442	0.000149259	0.0350533	Hypomethylated	chr8	TSS1500
GTF2IRD1	cg14120784_TC21	-0.228674	0.0002665	0.0427666	Hypomethylated	chr7	TSS1500
GTF3C1	cg21271099_TC21	0.171461	0.000135458	0.0340985	Hypermethylated	chr16	exon_19
GTSF1	cg02965391_TC21	-0.314017	9.24541e-06	0.0158913	Hypomethylated	chr12	exon_4
GUCY1B2	cg11366363_BC21	0.211265	0.000176469	0.0369571	Hypermethylated	chr13	TSS1500
GVQW3	cg12139353_BC21	-0.148477	0.000379345	0.0489795	Hypomethylated	chr11	exon_2
GYPC	cg16261434_TC21	0.251523	0.000348843	0.0473465	Hypermethylated	chr2	TSS1500
GZF1	cg11685223_BC21	-0.192554	0.000276815	0.0433872	Hypomethylated	chr20	TSS1500
HCFC1-AS1	cg04051220_BC21	-0.179333	0.000283622	0.0438023	Hypomethylated	chrX	exon_2
HCFC1-AS1	cg22651103_BC21	0.204953	0.000157548	0.0357675	Hypermethylated	chrX	TSS1500
HCFC1-AS1	cg27764701_BC21	-0.234312	4.74936e-06	0.0129597	Hypomethylated	chrX	exon_2
HCFC1R1	cg27269561_TC21	-0.235103	4.06967e-06	0.0125405	Hypomethylated	chr16	3UTR
HCN4	cg15849864_BC21	0.164399	0.00023532	0.0407883	Hypermethylated	chr15	TSS1500
HDAC2-AS2	cg17085330_TC21	-0.276	0.000400317	0.0499067	Hypomethylated	chr6	exon_4
HDAC9	cg10729486_TC21	0.203025	0.000153256	0.0355198	Hypermethylated	chr7	exon_13
HEBP1	cg12479139_TC21	-0.130649	0.000250436	0.0417856	Hypomethylated	chr12	exon_1
HK3	cg09869729_TC21	0.149577	0.000212861	0.0394988	Hypermethylated	chr5	TSS200
HK3	cg19791262_BC21	-0.233528	0.000388307	0.0494468	Hypomethylated	chr5	TSS1500
HLA-B	cg03154077_BC21	0.158732	0.000235856	0.0408221	Hypermethylated	chr6	exon_4
HLA-E	cg09569347_TC21	0.167177	3.92853e-05	0.0234911	Hypermethylated	chr6	3UTR
HLA-F	cg10601943_BC21	0.15338	0.000156576	0.035767	Hypermethylated	chr6	exon_4
HMGB2	cg19371349_BC21	0.237348	0.000115175	0.0323086	Hypermethylated	chr4	exon_3
HMGB2	cg19371349_BC22	0.240012	0.000182603	0.0374114	Hypermethylated	chr4	exon_3
HMGB2	cg19371349_BC25	0.242544	6.16576e-05	0.0265356	Hypermethylated	chr4	exon_3
HOGA1	cg00634576_TC21	-0.217363	9.20359e-05	0.030136	Hypomethylated	chr10	TSS200
HOGA1	cg16111448_BC21	-0.244648	0.00039445	0.0497568	Hypomethylated	chr10	exon_3
HOGA1	cg27428414_TC21	-0.241915	2.84953e-05	0.0218618	Hypomethylated	chr10	TSS1500
HOXA3	cg02627455_BC21	0.264642	2.71928e-05	0.0216933	Hypermethylated	chr7	5UTR
HOXA3	cg07153966_BC21	0.229152	0.000326735	0.0462522	Hypermethylated	chr7	exon_7
HOXA3	cg19048532_BC11	0.308417	0.000313056	0.045559	Hypermethylated	chr7	exon_7
HOXB5	cg08189801_BC21	-0.201895	0.000216215	0.0396754	Hypomethylated	chr17	exon_1
HOXB9	cg14240300_BC21	-0.164994	0.000140812	0.0345178	Hypomethylated	chr17	TSS1500
HOXB9	cg15117739_TC21	-0.171439	4.93629e-05	0.0250506	Hypomethylated	chr17	3UTR
HOXB-AS4	cg07126690_BC21	-0.196368	8.85383e-05	0.0297527	Hypomethylated	chr17	TSS1500
HOXB-AS4	cg14240300_BC21	-0.164994	0.000140812	0.0345178	Hypomethylated	chr17	TSS1500
HOXB-AS4	cg20710730_BC21	-0.207251	8.678e-06	0.0155726	Hypomethylated	chr17	TSS1500
HOXC4	cg12905836_TC21	0.171556	0.000136203	0.0341136	Hypermethylated	chr12	TSS1500
HOXC4	cg15648389_BC21	0.264934	0.000239728	0.0410551	Hypermethylated	chr12	exon_4
HOXC4	cg18040878_TC21	0.210143	0.000378161	0.0489379	Hypermethylated	chr12	TSS1500
HOXC5	cg12905836_TC21	0.171556	0.000136203	0.0341136	Hypermethylated	chr12	TSS1500
HOXC5	cg18040878_TC21	0.210143	0.000378161	0.0489379	Hypermethylated	chr12	TSS1500
HOXC6	cg12905836_TC21	0.171556	0.000136203	0.0341136	Hypermethylated	chr12	TSS1500
HOXC6	cg18040878_TC21	0.210143	0.000378161	0.0489379	Hypermethylated	chr12	TSS1500
HOXC-AS2	cg09605287_TC21	-0.243037	0.000227499	0.0403654	Hypomethylated	chr12	TSS200
HPCAL1	cg20791712_TC21	0.234086	4.54758e-06	0.0129344	Hypermethylated	chr2	TSS1500
HPCAL1	cg25128949_BC21	0.229372	0.000267319	0.0427947	Hypermethylated	chr2	TSS200
HPD	cg02506908_BC21	-0.234357	0.000111984	0.0319986	Hypomethylated	chr12	TSS1500
HPD	cg02506908_BC22	-0.230881	0.000125896	0.0333358	Hypomethylated	chr12	TSS1500
HPD	cg16310003_BC21	-0.260552	1.33208e-05	0.0171678	Hypomethylated	chr12	5UTR
HPD	cg21502250_BC21	-0.274576	0.000135861	0.0341033	Hypomethylated	chr12	TSS1500
HRH1	cg08831077_TC11	-0.215713	7.59336e-05	0.0283524	Hypomethylated	chr3	TSS200
HRH1	cg12179658_BC21	-0.205194	3.93809e-05	0.0234911	Hypomethylated	chr3	TSS1500
HRH1	cg27092248_BC21	-0.245336	4.22701e-05	0.0240459	Hypomethylated	chr3	TSS200
HSD11B1	cg06571187_BC21	-0.211661	0.000193112	0.0381038	Hypomethylated	chr1	TSS200
HSD17B8	cg21555177_TC21	-0.14564	0.000260689	0.0423871	Hypomethylated	chr6	exon_3
HSD3B7	cg20010135_BC21	-0.278418	0.000256983	0.0421872	Hypomethylated	chr16	5UTR
HSPB7	cg24306962_BC21	-0.236296	4.97468e-05	0.0250736	Hypomethylated	chr1	TSS1500
HSPBP1	cg16013006_TC11	-0.165721	6.29981e-05	0.0267284	Hypomethylated	chr19	exon_3
HSPC324	cg14166131_BC21	0.177408	0.000247102	0.0415707	Hypermethylated	chr9	TSS1500
HSPC324	cg14478541_BC21	0.202138	1.0306e-05	0.0162955	Hypermethylated	chr9	TSS1500
HSPG2	cg00309945_TC21	0.127611	0.000173707	0.0367741	Hypermethylated	chr1	3UTR
HTR2A	cg03147723_BC21	-0.204372	0.000400028	0.0499047	Hypomethylated	chr13	exon_2
HTR3C	cg19815720_TC21	0.115681	0.000267389	0.0427947	Hypermethylated	chr3	TSS200
HTR7P1	cg12479139_TC21	-0.130649	0.000250436	0.0417856	Hypomethylated	chr12	exon_1
HVCN1	cg04361103_TC21	0.133056	7.79831e-05	0.0285645	Hypermethylated	chr12	TSS1500
HVCN1	cg21675254_BC21	0.117971	0.000263345	0.0425842	Hypermethylated	chr12	TSS1500
HVCN1	cg22098683_TC21	0.196578	1.66632e-05	0.0183734	Hypermethylated	chr12	TSS1500
HYAL2	cg24335984_BC21	0.151422	0.000256207	0.0421496	Hypermethylated	chr3	TSS1500
HYAL2	cg27091787_BC21	0.23075	0.000344227	0.0470902	Hypermethylated	chr3	TSS1500
ICAM3	cg06855803_BC21	0.0986364	0.00014523	0.0348529	Hypermethylated	chr19	TSS200
ICMT-DT	cg12396368_BC21	-0.229182	0.000227337	0.0403601	Hypomethylated	chr1	TSS1500
IDH2	cg00124684_TC21	-0.219561	0.000313438	0.0455832	Hypomethylated	chr15	TSS1500
IDH2-DT	cg00124684_TC21	-0.219561	0.000313438	0.0455832	Hypomethylated	chr15	TSS1500
IER2	cg17753124_TC21	0.110845	0.000399826	0.0499	Hypermethylated	chr19	exon_4
IER5	cg22801949_BC21	-0.230783	0.000146625	0.0348811	Hypomethylated	chr1	TSS1500
IFITM1	cg20566897_BC21	0.236247	3.705e-05	0.0231228	Hypermethylated	chr11	TSS1500
IFNAR1	cg04049819_BC21	0.179404	2.93289e-05	0.0219101	Hypermethylated	chr21	exon_11
IFT140	cg01994902_TC21	0.180395	0.000146697	0.0348811	Hypermethylated	chr16	exon_21
IFT22	cg09862440_TC21	-0.238154	0.000316396	0.0457642	Hypomethylated	chr7	TSS1500
IFT43	cg03507249_TC21	-0.313742	0.000279785	0.0435766	Hypomethylated	chr14	TSS1500
IGDCC4	cg00776960_TC21	0.164962	0.000185741	0.0375728	Hypermethylated	chr15	exon_7
IGFBP5	cg22522886_TC21	-0.220165	7.54097e-05	0.0282565	Hypomethylated	chr2	TSS1500
IGSF3	cg01250016_TC21	0.155289	0.000210448	0.0393328	Hypermethylated	chr1	exon_2
IGSF3	cg17504789_BC21	0.188748	0.000158329	0.0357675	Hypermethylated	chr1	exon_2
IGSF3	cg25333797_TC21	0.260823	4.04992e-05	0.0237351	Hypermethylated	chr1	exon_2
IKBKB	cg12552744_BC21	-0.26807	0.000217707	0.0397593	Hypomethylated	chr8	TSS1500
IL9R	cg27787901_BC21	0.187398	0.000314901	0.0456412	Hypermethylated	chrX	exon_2
IMPA1P1	cg20836412_TC21	-0.16848	0.000338254	0.0468007	Hypomethylated	chr8	exon_1
ING1	cg19164855_BC21	-0.250553	3.06066e-05	0.0220392	Hypomethylated	chr13	TSS1500
INHBC	cg03080569_BC21	-0.196596	0.000119201	0.0327025	Hypomethylated	chr12	TSS200
INPP5D	cg16321975_TC21	0.165697	0.000247544	0.0415768	Hypermethylated	chr2	TSS200
INSYN2A	cg24053748_BC21	-0.252972	6.75089e-05	0.0272243	Hypomethylated	chr10	TSS1500
INTS3	cg01432089_BC21	0.220085	2.70664e-05	0.0216883	Hypermethylated	chr1	exon_27
IPO9	cg11465280_BC21	-0.263962	8.17175e-06	0.0155726	Hypomethylated	chr1	exon_24
IQCE	cg09595020_BC21	-0.210965	7.48996e-05	0.0282141	Hypomethylated	chr7	exon_20
IQSEC1	cg02957897_BC21	0.273725	3.27027e-05	0.0225079	Hypermethylated	chr3	exon_5
IRF2BPL	cg04848682_BC21	-0.220148	0.000347962	0.0473183	Hypomethylated	chr14	exon_1
IRS1	cg10517319_BC21	-0.203575	1.97516e-05	0.0192942	Hypomethylated	chr2	exon_1
ITGA7	cg24725263_BC11	-0.358767	0.00028793	0.0440806	Hypomethylated	chr12	exon_1
ITGAX	cg03900435_BC21	0.133692	0.000381032	0.0490476	Hypermethylated	chr16	exon_22
ITPKC	cg25602159_TC21	-0.19386	8.81571e-05	0.0297303	Hypomethylated	chr19	TSS1500
ITPRIP	cg15525023_BC21	-0.278323	1.08796e-05	0.0165586	Hypomethylated	chr10	3UTR
ITPRIPL1	cg05722266_TC11	0.254363	4.73999e-05	0.0248141	Hypermethylated	chr2	TSS200
ITPRIPL1	cg06739059_TC21	0.159563	0.000275429	0.0432413	Hypermethylated	chr2	TSS200
ITPRIPL1	cg15146125_BC21	0.140942	0.000329838	0.0464092	Hypermethylated	chr2	TSS200
IZUMO1	cg10599948_BC21	0.25331	3.80653e-06	0.0125405	Hypermethylated	chr19	exon_8
JAK3	cg05950755_BC21	-0.185795	0.000359904	0.0480154	Hypomethylated	chr19	exon_7
JAK3	cg20959703_TC21	0.188421	0.000185893	0.0375728	Hypermethylated	chr19	TSS1500
JCAD	cg15274877_BC21	0.219922	8.28716e-05	0.0291241	Hypermethylated	chr10	exon_4
JCAD	cg16472361_BC21	0.203477	0.000164157	0.0362385	Hypermethylated	chr10	3UTR
JPH1	cg05499054_BC11	-0.180791	0.000228113	0.0404194	Hypomethylated	chr8	3UTR
JRK	cg06521562_BC21	0.207997	0.000318791	0.0458728	Hypermethylated	chr8	3UTR
JUN	cg15281998_BC21	-0.125062	0.000305153	0.0450221	Hypomethylated	chr1	exon_1
KAT5	cg11637721_BC21	-0.278646	1.18868e-05	0.0170465	Hypomethylated	chr11	exon_12
KAT6A	cg12513066_TC21	0.266325	0.000336881	0.0467206	Hypermethylated	chr8	3UTR
KBTBD4	cg18682299_BC21	-0.255426	3.55051e-06	0.0124498	Hypomethylated	chr11	TSS1500
KCNAB2	cg22905805_BC21	-0.219827	0.000385519	0.0493016	Hypomethylated	chr1	TSS1500
KCNE4	cg00694520_TC21	-0.267536	6.17198e-05	0.0265356	Hypomethylated	chr2	TSS1500
KCNE4	cg02831419_TC21	-0.212878	0.000204016	0.038864	Hypomethylated	chr2	TSS1500
KCNE4	cg12336457_TC21	-0.197118	7.9952e-05	0.0287778	Hypomethylated	chr2	5UTR
KCNE4	cg14592092_BC21	-0.263371	0.000121446	0.0329323	Hypomethylated	chr2	TSS1500
KCNE4	cg17429139_BC21	-0.255517	0.000240495	0.041121	Hypomethylated	chr2	TSS1500
KCNE4	cg24940601_TC21	-0.27778	6.58803e-05	0.027159	Hypomethylated	chr2	5UTR
KCNH2	cg14778552_BC21	-0.191941	0.000102808	0.0310935	Hypomethylated	chr7	exon_1
KCNH2	cg20142972_BC21	-0.172684	0.00037092	0.0485901	Hypomethylated	chr7	exon_1
KCNIP1	cg10608615_TC21	-0.191092	0.000400196	0.0499067	Hypomethylated	chr5	5UTR
KCNIP1	cg22464105_BC21	-0.171971	0.000377	0.0488893	Hypomethylated	chr5	5UTR
KCNJ11	cg03864215_TC11	-0.170358	1.32225e-05	0.0171678	Hypomethylated	chr11	3UTR
KCNJ15	cg27046101_BC21	-0.304128	9.77894e-05	0.0307757	Hypomethylated	chr21	exon_5
KCNJ8	cg04027548_TC11	0.159033	0.000371359	0.0486214	Hypermethylated	chr12	exon_2
KCNK17	cg24537809_BC21	0.247563	9.29165e-05	0.0302497	Hypermethylated	chr6	TSS1500
KCNQ1OT1	cg15933742_TC21	0.111877	0.000341368	0.0469658	Hypermethylated	chr11	exon_1
KCNQ1OT1	cg17402907_BC21	0.317992	0.000117539	0.0325162	Hypermethylated	chr11	exon_1
KDM2A	cg09625962_BC21	-0.223959	8.11582e-07	0.00816209	Hypomethylated	chr11	TSS1500
KDM2B	cg12298529_BC21	-0.177345	0.000172474	0.0366903	Hypomethylated	chr12	TSS1500
KDM2B	cg15234492_TC21	0.201277	0.000309162	0.0452855	Hypermethylated	chr12	TSS1500
KDM7A	cg09475838_TC21	0.234816	9.83592e-05	0.0308074	Hypermethylated	chr7	3UTR
KEAP1	cg25801292_BC21	0.252875	8.05203e-05	0.0288508	Hypermethylated	chr19	TSS1500
KIAA0895L	cg06361057_TC21	-0.120841	4.30751e-05	0.0240668	Hypomethylated	chr16	TSS1500
KIAA0895L	cg11238564_TC21	-0.149388	0.000386022	0.0493016	Hypomethylated	chr16	TSS1500
KIAA2012	cg06203744_BC21	0.261296	0.000395725	0.0497887	Hypermethylated	chr2	exon_7
KIF1C	cg24368171_TC21	-0.304944	0.000126503	0.0333733	Hypomethylated	chr17	exon_23
KIF24	cg14096074_BC21	-0.274316	0.000101564	0.0309653	Hypomethylated	chr9	exon_12
KIR3DX1	cg03071580_BC21	-0.176238	6.71825e-05	0.0272243	Hypomethylated	chr19	exon_3
KL	cg18056695_TC21	0.279244	0.000106571	0.0313955	Hypermethylated	chr13	TSS1500
KLC1	cg23090046_BC21	-0.228482	0.000328026	0.0463209	Hypomethylated	chr14	TSS1500
KLHL25	cg00256166_BC21	-0.1343	0.000178362	0.0371072	Hypomethylated	chr15	TSS1500
KLHL5	cg14052988_BC21	0.228085	0.000319668	0.0459124	Hypermethylated	chr4	TSS1500
KLHL6	cg09606470_TC21	0.284976	0.000357215	0.0478582	Hypermethylated	chr3	TSS200
KLHL6	cg14191161_BC21	0.242217	0.000400207	0.0499067	Hypermethylated	chr3	exon_1
KLHL6	cg20398399_BC21	0.230237	2.10541e-05	0.0197844	Hypermethylated	chr3	TSS1500
KLHL6	cg20425130_TC21	0.22149	7.43701e-05	0.0281535	Hypermethylated	chr3	exon_1
KRBA2	cg10690283_BC21	0.215854	0.000162942	0.0361685	Hypermethylated	chr17	3UTR
KRT80	cg03747456_TC21	-0.172822	0.000132409	0.0338207	Hypomethylated	chr12	TSS1500
KRTAP10-11	cg00947859_BC21	-0.146886	0.000118225	0.0325674	Hypomethylated	chr21	exon_1
KRTAP5-9	cg10889792_TC21	0.194523	2.16794e-05	0.0200614	Hypermethylated	chr11	TSS1500
LAMA3	cg16113793_BC21	0.206414	0.000145873	0.0348799	Hypermethylated	chr18	TSS1500
LAMA5-AS1	cg25272769_BC21	-0.140296	0.000348686	0.0473465	Hypomethylated	chr20	TSS200
LAMB3	cg26294229_TC21	-0.234303	0.000337296	0.0467498	Hypomethylated	chr1	exon_14
LARGE2	cg13437392_BC21	0.173823	4.35488e-05	0.0241694	Hypermethylated	chr11	TSS1500
LARP1	cg25387624_BC21	-0.288773	3.26432e-05	0.0225079	Hypomethylated	chr5	TSS1500
LCNL1	cg10149605_TC21	-0.246874	2.21703e-05	0.02029	Hypomethylated	chr9	exon_3
LCOR	cg07803859_TC21	0.214805	0.000141142	0.0345178	Hypermethylated	chr10	exon_1
LCP2	cg04822621_TC21	0.235406	0.000128856	0.0335747	Hypermethylated	chr5	exon_1
LDLRAD2	cg00309945_TC21	0.127611	0.000173707	0.0367741	Hypermethylated	chr1	3UTR
LEF1	cg11100798_BC21	-0.161575	8.14493e-05	0.0289501	Hypomethylated	chr4	TSS1500
LEF1-AS1	cg11100798_BC21	-0.161575	8.14493e-05	0.0289501	Hypomethylated	chr4	TSS1500
LGALS12	cg11484576_TC21	-0.219043	0.000182532	0.0374051	Hypomethylated	chr11	TSS1500
LIF	cg18158008_BC21	0.193004	0.000243469	0.0413472	Hypermethylated	chr22	TSS1500
LIMCH1	cg23425310_BC21	0.213984	0.000238815	0.0409868	Hypermethylated	chr4	TSS1500
LIMK1	cg23089654_BC21	0.189233	0.000227297	0.0403601	Hypermethylated	chr7	TSS1500
LIMK2	cg12822370_TC21	0.178699	0.000343284	0.0470769	Hypermethylated	chr22	TSS1500
LINC00290	cg05907477_TC11	-0.250097	7.56886e-05	0.0283079	Hypomethylated	chr4	TSS200
LINC00310	cg04554720_BC21	-0.288313	0.000223258	0.0401264	Hypomethylated	chr21	TSS200
LINC00445	cg15535534_BC21	0.213767	3.58043e-05	0.0229466	Hypermethylated	chr13	TSS1500
LINC00457	cg15554611_TC21	0.178667	0.000322085	0.0459794	Hypermethylated	chr13	TSS200
LINC00545	cg02940693_TC21	-0.176042	6.41476e-05	0.0269052	Hypomethylated	chr13	TSS1500
LINC00567	cg05728553_BC21	0.326231	0.000214466	0.0396438	Hypermethylated	chr13	exon_1
LINC00607	cg12535109_BC21	-0.26965	0.00024443	0.0413656	Hypomethylated	chr2	TSS200
LINC00636	cg05842169_BC21	0.140405	0.000332471	0.046528	Hypermethylated	chr3	TSS200
LINC00636	cg22949077_TC21	0.135625	0.000262787	0.0425437	Hypermethylated	chr3	TSS1500
LINC00670	cg07143720_BC21	-0.256064	7.69027e-05	0.028484	Hypomethylated	chr17	TSS200
LINC00677	cg20007978_TC21	0.226668	0.000349379	0.0473911	Hypermethylated	chr14	TSS1500
LINC00696	cg00736958_TC21	0.207135	0.00021227	0.0394532	Hypermethylated	chr3	TSS1500
LINC00696	cg24277586_BC21	0.21222	0.000353649	0.0476155	Hypermethylated	chr3	TSS1500
LINC00705	cg13223326_BC21	-0.194797	5.05775e-05	0.0251303	Hypomethylated	chr10	exon_3
LINC00838	cg02191862_BC21	0.197004	0.000154422	0.0356432	Hypermethylated	chr10	TSS200
LINC00857	cg06813382_BC21	-0.140809	0.000145115	0.0348529	Hypomethylated	chr10	TSS1500
LINC00867	cg15642131_TC21	-0.226291	1.84971e-05	0.0189477	Hypomethylated	chr10	TSS1500
LINC00887	cg18677603_BC21	-0.17884	9.31386e-05	0.0302589	Hypomethylated	chr3	TSS200
LINC00924	cg17832732_TC21	-0.316256	2.96494e-05	0.021936	Hypomethylated	chr15	TSS200
LINC00940	cg12250581_BC21	-0.21834	0.000243901	0.0413651	Hypomethylated	chr12	TSS200
LINC00964	cg01209566_TC21	-0.234249	4.88007e-05	0.0250052	Hypomethylated	chr8	TSS200
LINC00968	cg12398777_TC21	-0.234613	0.000117196	0.0325034	Hypomethylated	chr8	TSS200
LINC01091	cg15336255_BC21	-0.269338	0.000159539	0.0358814	Hypomethylated	chr4	TSS200
LINC01091	cg17194927_BC21	-0.405255	1.04149e-06	0.00907773	Hypomethylated	chr4	exon_1
LINC01091	cg18257996_TC21	-0.272245	0.000113888	0.0322391	Hypomethylated	chr4	exon_1
LINC01091	cg18669481_TC21	-0.214544	0.000391983	0.049618	Hypomethylated	chr4	TSS1500
LINC01127	ch.2.101965435R_BC21	0.213785	0.000140913	0.0345178	Hypermethylated	chr2	TSS1500
LINC01239	cg22574288_TC21	-0.237244	9.30848e-05	0.0302589	Hypomethylated	chr9	TSS200
LINC01310	cg26521563_BC21	-0.172678	0.000306168	0.0450951	Hypomethylated	chr22	TSS1500
LINC01310	cg26521570_BC21	-0.222165	0.000197925	0.038358	Hypomethylated	chr22	TSS1500
LINC01422	cg20256134_TC21	0.230615	7.36509e-05	0.0281252	Hypermethylated	chr22	TSS200
LINC01479	cg03749527_TC21	-0.349247	1.79893e-05	0.0187086	Hypomethylated	chr12	TSS200
LINC01495	cg02167618_BC21	-0.270319	4.31068e-05	0.0240668	Hypomethylated	chr11	TSS200
LINC01495	cg05939371_BC21	-0.262037	3.45752e-05	0.0226222	Hypomethylated	chr11	exon_1
LINC01495	cg16111106_TC21	-0.177845	0.000260082	0.0423432	Hypomethylated	chr11	TSS200
LINC01512	cg01172073_BC21	0.164242	0.000253979	0.0420224	Hypermethylated	chr6	TSS1500
LINC01531	cg06080274_TC21	-0.252226	0.000105499	0.0313684	Hypomethylated	chr19	TSS1500
LINC01563	cg22312174_BC21	-0.266217	0.000135637	0.0340985	Hypomethylated	chr17	exon_1
LINC01564	cg06693222_BC21	-0.154895	0.000165759	0.0363703	Hypomethylated	chr6	TSS200
LINC01589	cg03780505_BC21	-0.34138	2.86969e-05	0.0218618	Hypomethylated	chr22	exon_1
LINC01589	cg08516535_BC21	-0.245048	2.08086e-05	0.0197399	Hypomethylated	chr22	exon_1
LINC01624	cg22056594_BC21	0.184976	0.000158473	0.0357675	Hypermethylated	chr6	exon_1
LINC01664	cg26999561_BC21	-0.291383	0.000202684	0.0387415	Hypomethylated	chr22	exon_4
LINC01798	cg03396922_TC21	0.231231	8.58038e-05	0.0294585	Hypermethylated	chr2	TSS200
LINC01805	cg04747523_TC21	-0.276986	0.000397461	0.0498298	Hypomethylated	chr2	TSS200
LINC01805	cg09681586_BC21	-0.262852	8.13477e-05	0.0289501	Hypomethylated	chr2	TSS200
LINC01806	cg00599163_TC21	0.221232	0.00011451	0.0322854	Hypermethylated	chr2	TSS1500
LINC01829	cg04658405_BC21	0.235931	0.000380794	0.0490476	Hypermethylated	chr2	TSS1500
LINC01849	cg14823918_BC21	-0.4808	0.000104252	0.0312871	Hypomethylated	chr2	exon_2
LINC01849	cg20104737_BC21	-0.392974	3.34048e-07	0.00676193	Hypomethylated	chr2	exon_2
LINC01950	cg07998286_TC21	-0.261965	7.31707e-06	0.0151801	Hypomethylated	chr5	TSS1500
LINC01960	cg11888191_BC21	-0.264221	5.98036e-05	0.0262711	Hypomethylated	chr2	TSS1500
LINC01960	cg13053861_TC21	-0.225327	2.76402e-05	0.0217126	Hypomethylated	chr2	TSS1500
LINC01993	cg17332306_TC21	0.176357	0.000136058	0.0341054	Hypermethylated	chr17	exon_6
LINC02097	cg05768284_BC21	0.129311	0.000397295	0.0498298	Hypermethylated	chr17	TSS1500
LINC02242	cg08080841_TC21	-0.227027	0.000166705	0.0364115	Hypomethylated	chr5	TSS1500
LINC02254	cg00943384_TC21	-0.283593	0.000121736	0.0329816	Hypomethylated	chr15	exon_1
LINC02254	cg23435034_TC21	-0.343264	1.05205e-05	0.0163745	Hypomethylated	chr15	TSS200
LINC02273	cg26875626_BC21	0.303967	3.18481e-05	0.0223466	Hypermethylated	chr4	TSS1500
LINC02332	cg10328044_TC21	-0.279129	0.000150056	0.035151	Hypomethylated	chr14	TSS1500
LINC02518	cg05428393_TC21	-0.235406	0.000254331	0.0420449	Hypomethylated	chr6	TSS1500
LINC02530	cg05251569_TC21	0.160848	0.00014026	0.0344898	Hypermethylated	chr6	TSS200
LINC02658	cg07629204_TC21	0.34694	7.27578e-05	0.0280131	Hypermethylated	chr10	exon_1
LINC02691	cg20030981_BC21	-0.26607	1.29298e-05	0.0171678	Hypomethylated	chr14	exon_2
LINC02724	cg12992240_BC21	-0.15029	7.54038e-06	0.0153013	Hypomethylated	chr11	exon_1
LINC02843	cg09378484_TC21	-0.259126	8.56048e-06	0.0155726	Hypomethylated	chr9	TSS1500
LINC02873	cg13125510_TC21	-0.23649	0.000355742	0.0477687	Hypomethylated	chr11	TSS1500
LINC02897	cg11316386_BC21	-0.217096	0.000352766	0.0475545	Hypomethylated	chr1	TSS200
LINC02908	cg03698343_BC21	-0.169923	0.000144491	0.0347899	Hypomethylated	chr9	TSS200
LLCFC1	cg10896774_BC21	-0.183151	3.63277e-05	0.0229836	Hypomethylated	chr7	exon_1
LMF1	cg00304185_BC21	-0.198055	0.000213657	0.0395903	Hypomethylated	chr16	TSS1500
LMF1	cg02268569_TC21	-0.250475	2.06672e-05	0.019723	Hypomethylated	chr16	TSS1500
LMOD1	cg21262195_BC21	-0.268991	5.11418e-05	0.0251727	Hypomethylated	chr1	TSS1500
LMTK2	cg22276763_TC11	-0.401575	0.000283638	0.0438023	Hypomethylated	chr7	exon_7
LNX1	cg06495586_TC22	0.164435	0.000347144	0.0472845	Hypermethylated	chr4	TSS1500
LNX1	cg20589120_TC21	0.152713	0.000107182	0.03148	Hypermethylated	chr4	TSS1500
LOC100128494	cg01444191_BC21	-0.168619	0.000205417	0.0389708	Hypomethylated	chr11	exon_16
LOC100128494	cg02702692_TC21	-0.182024	0.000267064	0.0427947	Hypomethylated	chr11	exon_16
LOC100128494	cg05874355_TC21	-0.220452	0.000200078	0.038548	Hypomethylated	chr11	exon_16
LOC100128494	cg14705010_BC11	-0.202949	0.000117316	0.0325034	Hypomethylated	chr11	exon_16
LOC100128494	cg19120782_BC21	-0.206003	0.000347716	0.0473175	Hypomethylated	chr11	exon_16
LOC100129697	cg05702747_TC21	0.178217	0.000214739	0.0396661	Hypermethylated	chr16	exon_1
LOC100287036	cg27247807_BC21	-0.233202	0.000150457	0.0352148	Hypomethylated	chr16	exon_1
LOC100506178	cg09406547_TC21	0.213279	4.30567e-05	0.0240668	Hypermethylated	chr7	TSS1500
LOC100652758	cg25740200_BC21	-0.207324	1.29879e-05	0.0171678	Hypomethylated	chr5	TSS1500
LOC101927296	cg05110618_BC21	-0.286894	5.82491e-05	0.0260306	Hypomethylated	chr3	TSS1500
LOC101927296	cg05110623_BC21	-0.258248	4.8734e-05	0.0249973	Hypomethylated	chr3	TSS200
LOC101927296	cg05110623_BC22	-0.269042	2.74103e-05	0.0216933	Hypomethylated	chr3	TSS200
LOC101927516	cg21562867_TC21	0.14	0.000257644	0.0422367	Hypermethylated	chr4	TSS1500
LOC101927557	cg13916877_BC21	-0.294697	1.26326e-05	0.0171678	Hypomethylated	chr17	TSS1500
LOC101927839	cg24732668_TC21	-0.236846	0.000120212	0.0327856	Hypomethylated	chr17	TSS200
LOC101928126	cg25806530_BC21	-0.269002	3.92311e-06	0.0125405	Hypomethylated	chr21	TSS200
LOC101928126	cg25806531_BC21	-0.257754	5.02715e-05	0.0251135	Hypomethylated	chr21	TSS200
LOC101928126	cg25806531_BC22	-0.239936	6.03063e-05	0.0263445	Hypomethylated	chr21	TSS200
LOC101928126	cg25806532_TC21	-0.251139	1.33562e-05	0.0171678	Hypomethylated	chr21	exon_1
LOC101928126	cg25806539_BC21	-0.23157	7.46776e-05	0.0281787	Hypomethylated	chr21	exon_2
LOC101928304	cg09427812_BC21	0.296142	1.42912e-05	0.0174988	Hypermethylated	chr6	TSS200
LOC101928519	cg14224632_BC21	-0.223999	0.000263996	0.0425972	Hypomethylated	chr6	TSS1500
LOC101928535	cg16850217_BC21	-0.247164	7.71273e-05	0.028505	Hypomethylated	chr11	exon_1
LOC101928596	cg06833552_BC21	-0.252753	0.000106462	0.0313955	Hypomethylated	chr1	TSS1500
LOC101929076	cg10851251_BC21	-0.21464	0.000133823	0.0340182	Hypomethylated	chr15	TSS200
LOC101929234	cg15250694_BC21	0.183686	1.24714e-05	0.0171678	Hypermethylated	chr10	exon_3
LOC101929538	cg07336282_TC21	-0.281203	4.37025e-07	0.00677309	Hypomethylated	chr11	exon_1
LOC101929538	cg19765472_BC21	-0.199566	0.000180712	0.0372407	Hypomethylated	chr11	exon_1
LOC101930421	cg10664162_TC21	0.318748	0.000312945	0.045559	Hypermethylated	chr10	exon_2
LOC102723665	cg07803859_TC21	0.214805	0.000141142	0.0345178	Hypermethylated	chr10	exon_1
LOC102724050	cg09009538_TC21	-0.200591	5.90384e-06	0.0140341	Hypomethylated	chr12	TSS1500
LOC102724050	cg21727049_BC21	-0.188119	0.000343727	0.0470902	Hypomethylated	chr12	TSS1500
LOC104054148	cg23774950_BC21	-0.370312	0.000315029	0.0456477	Hypomethylated	chr8	exon_1
LOC105369209	cg25535885_TC21	-0.23824	1.96539e-05	0.0192942	Hypomethylated	chr20	exon_3
LOC105371430	cg09341463_TC21	0.12144	1.5341e-05	0.0179309	Hypermethylated	chr17	exon_2
LOC105371795	cg10701640_TC21	-0.262604	8.37564e-05	0.0292006	Hypomethylated	chr17	TSS1500
LOC105371795	cg22598630_TC21	-0.222333	8.41869e-05	0.0292696	Hypomethylated	chr17	exon_1
LOC105372273	cg11595059_BC21	-0.298501	9.05969e-06	0.015763	Hypomethylated	chr19	TSS1500
LOC107984282	cg12881655_BC21	0.171855	7.08834e-05	0.0276756	Hypermethylated	chr10	exon_2
LOC107985535	cg17164796_BC21	0.195364	4.76834e-05	0.0248141	Hypermethylated	chr22	TSS200
LOC107986163	cg08528735_TC21	-0.196097	0.000269699	0.0428586	Hypomethylated	chr3	exon_1
LOC107986163	cg26152983_BC21	-0.309695	4.03146e-06	0.0125405	Hypomethylated	chr3	3UTR
LOC112694756	cg00300822_TC21	-0.242573	3.67772e-05	0.0230913	Hypomethylated	chr16	exon_5
LOC112694756	cg00583733_BC21	-0.253489	4.59706e-05	0.0246156	Hypomethylated	chr16	exon_5
LOC112694756	cg04416734_TC11	-0.163795	0.00032115	0.0459546	Hypomethylated	chr16	exon_5
LOC112694756	cg13746660_BC21	-0.26886	1.18005e-06	0.00965731	Hypomethylated	chr16	exon_5
LOC112694756	cg21275526_TC21	-0.236886	0.000167365	0.0364298	Hypomethylated	chr16	exon_5
LOC112694756	cg25734364_TC21	-0.249405	4.20058e-05	0.0239962	Hypomethylated	chr16	exon_5
LOC122319436	cg22809407_TC21	0.185591	0.000156829	0.035767	Hypermethylated	chr2	exon_1
LOC441204	cg19594052_BC21	-0.284783	0.000354366	0.0476498	Hypomethylated	chr7	TSS1500
LOC643339	cg17922056_TC21	-0.186718	0.000218207	0.0397593	Hypomethylated	chr12	TSS1500
LOC644656	cg25836737_TC21	-0.192022	2.31859e-05	0.0205734	Hypomethylated	chr11	exon_1
LOC646588	cg08549390_BC21	-0.297026	0.000132309	0.0338045	Hypomethylated	chr7	exon_1
LOC728392	cg04241623_BC21	-0.241215	0.000131386	0.0337572	Hypomethylated	chr17	3UTR
LOC728392	cg06462347_BC21	-0.219968	2.39837e-05	0.0207463	Hypomethylated	chr17	TSS200
LOC728392	cg17666974_TC21	-0.239829	0.00017302	0.0367208	Hypomethylated	chr17	exon_1
LOC728392	cg27230784_TC11	-0.181862	1.38963e-05	0.0173266	Hypomethylated	chr17	TSS200
LPIN2	cg20404260_BC21	0.179517	6.96979e-06	0.0148785	Hypermethylated	chr18	3UTR
LPIN3	cg25748108_BC21	0.143401	0.000254663	0.0420557	Hypermethylated	chr20	TSS1500
LPP	cg18853981_BC21	-0.244873	8.95407e-05	0.029805	Hypomethylated	chr3	TSS200
LRMDA	cg15250886_BC21	0.169242	0.000307405	0.045129	Hypermethylated	chr10	TSS1500
LRP8-DT	cg21157155_TC21	0.18787	0.00035164	0.0475217	Hypermethylated	chr1	TSS1500
LRRC14B	cg23508534_BC21	-0.194204	0.000353378	0.0476019	Hypomethylated	chr5	TSS1500
LRRC15	cg13971680_BC21	-0.249848	5.61269e-05	0.0258644	Hypomethylated	chr3	5UTR
LRRC17	cg08636620_TC21	-0.23989	6.35806e-05	0.0268273	Hypomethylated	chr7	TSS1500
LRRC29	cg09941507_BC11	0.389925	0.000393509	0.0497081	Hypermethylated	chr16	TSS1500
LRRC36	cg09879805_TC21	0.282083	6.50681e-05	0.0269944	Hypermethylated	chr16	TSS200
LRRC4	cg06173720_TC21	0.195511	0.00016427	0.0362522	Hypermethylated	chr7	5UTR
LRTM1	cg19243498_BC21	0.190551	0.000294588	0.0444606	Hypermethylated	chr3	5UTR
LSM14B	cg13197551_TC21	-0.231046	0.000223437	0.0401426	Hypomethylated	chr20	3UTR
LSMEM1	cg09246302_TC21	-0.327326	6.30252e-05	0.0267284	Hypomethylated	chr7	5UTR
LSP1	cg17501754_TC21	-0.283874	0.00020608	0.0390158	Hypomethylated	chr11	5UTR
LSP1	cg27261733_BC21	-0.253564	0.000324077	0.0460581	Hypomethylated	chr11	5UTR
LTB4R	cg00460485_TC21	0.128778	0.000325083	0.0461117	Hypermethylated	chr14	TSS1500
LTB4R	cg09274091_BC21	0.154439	0.000379637	0.048983	Hypermethylated	chr14	TSS1500
LTBP1	cg03906115_TC21	-0.253541	8.60924e-06	0.0155726	Hypomethylated	chr2	5UTR
LTBP1	cg11918450_BC21	-0.296236	2.47888e-05	0.0209561	Hypomethylated	chr2	TSS1500
LTBP1	cg13652008_TC21	-0.21957	5.09668e-05	0.0251727	Hypomethylated	chr2	TSS1500
LTBP1	cg14102437_BC21	-0.26871	1.27959e-05	0.0171678	Hypomethylated	chr2	5UTR
LTBP1	cg15135286_TC21	-0.196362	0.00022123	0.0399733	Hypomethylated	chr2	TSS1500
LTBP1	cg15877238_BC21	-0.24927	1.83913e-06	0.0110567	Hypomethylated	chr2	5UTR
LTBP1	cg18213786_TC21	-0.277057	4.65273e-06	0.0129344	Hypomethylated	chr2	5UTR
LTBP1	cg18850418_TC21	-0.213972	0.000258558	0.0422745	Hypomethylated	chr2	TSS1500
LTBP3	cg17451760_TC21	-0.219481	2.12663e-05	0.0199209	Hypomethylated	chr11	TSS1500
LUCAT1	cg03184235_BC21	-0.256948	0.000148747	0.0350142	Hypomethylated	chr5	TSS200
LUM	cg21957925_BC21	-0.22185	0.000263834	0.0425972	Hypomethylated	chr12	TSS200
LYPD6B	cg10332649_BC21	-0.193727	0.000341271	0.0469658	Hypomethylated	chr2	TSS1500
LYSMD2	cg00508195_BC11	0.187687	0.000382095	0.0490998	Hypermethylated	chr15	TSS1500
MAB21L1	cg03014934_BC21	-0.246401	3.00532e-05	0.0219683	Hypomethylated	chr13	TSS200
MAB21L1	cg10587183_TC21	-0.26635	0.000191412	0.0379442	Hypomethylated	chr13	3UTR
MACC1	cg08705973_BC21	0.160427	8.57499e-05	0.0294585	Hypermethylated	chr7	TSS200
MACC1-DT	cg08705973_BC21	0.160427	8.57499e-05	0.0294585	Hypermethylated	chr7	TSS200
MACF1	cg01209614_BC21	-0.276861	1.99304e-05	0.0193495	Hypomethylated	chr1	exon_57
MACROH2A2	cg14165614_BC21	-0.297565	0.000106918	0.0314227	Hypomethylated	chr10	TSS1500
MAF	cg01712742_TC21	-0.300766	6.54967e-05	0.0270458	Hypomethylated	chr16	3UTR
MAF	cg11290608_BC21	-0.322112	5.62935e-05	0.0258819	Hypomethylated	chr16	3UTR
MAGEF1	cg08528735_TC21	-0.196097	0.000269699	0.0428586	Hypomethylated	chr3	exon_1
MAGEF1	cg26152983_BC21	-0.309695	4.03146e-06	0.0125405	Hypomethylated	chr3	3UTR
MAGEH1	cg07055143_TC21	-0.165808	0.000187387	0.0376405	Hypomethylated	chrX	TSS1500
MAGI1-IT1	cg16999482_BC21	-0.278754	0.000249602	0.0416991	Hypomethylated	chr3	exon_3
MAGI2	cg10271408_TC11	-0.386319	0.000222139	0.0400196	Hypomethylated	chr7	3UTR
MAMSTR	cg02045294_TC21	-0.227891	3.93537e-05	0.0234911	Hypomethylated	chr19	TSS1500
MAMSTR	cg10404009_BC11	-0.112648	9.13415e-05	0.0300268	Hypomethylated	chr19	3UTR
MAMSTR	cg10495207_TC21	-0.200161	1.28724e-05	0.0171678	Hypomethylated	chr19	TSS1500
MAMSTR	cg13974464_TC11	-0.121047	9.21355e-05	0.0301482	Hypomethylated	chr19	exon_12
MAMSTR	cg18886062_TC21	-0.23726	3.65571e-06	0.0125405	Hypomethylated	chr19	TSS1500
MAP1B	cg12947138_BC21	-0.238604	4.10945e-05	0.0238251	Hypomethylated	chr5	TSS1500
MAP1B	cg13624312_BC21	-0.244682	5.7817e-05	0.0260246	Hypomethylated	chr5	TSS200
MAP1B	cg17601785_BC21	-0.232544	0.000195201	0.0382048	Hypomethylated	chr5	TSS1500
MAP2K6	cg18217480_BC21	-0.23709	4.40427e-05	0.0242232	Hypomethylated	chr17	TSS1500
MAP3K13	cg20298936_TC21	0.139017	0.000258166	0.0422603	Hypermethylated	chr3	exon_15
MAP3K7CL	cg02416873_BC21	-0.244151	1.38246e-05	0.0173129	Hypomethylated	chr21	TSS1500
MAP3K7CL	cg14417798_BC21	-0.28359	5.46259e-05	0.0256124	Hypomethylated	chr21	5UTR
MAP3K7CL	cg15251010_TC21	-0.313128	3.31876e-05	0.0225766	Hypomethylated	chr21	TSS200
MAP3K7CL	cg15433195_TC21	-0.252309	6.46648e-05	0.0269418	Hypomethylated	chr21	TSS1500
MAP3K7CL	cg16999170_BC21	-0.264861	0.000356064	0.0477925	Hypomethylated	chr21	TSS200
MAP3K8	cg19846827_BC12	0.327751	0.000303306	0.0449267	Hypermethylated	chr10	5UTR
MAPK3	cg08966293_BC21	-0.217567	0.000186178	0.0375884	Hypomethylated	chr16	TSS1500
MAPRE2	cg11672277_TC21	-0.245677	0.000115005	0.0323086	Hypomethylated	chr18	TSS1500
MAPT-IT1	cg04382470_TC11	0.355901	6.76241e-05	0.0272243	Hypermethylated	chr17	exon_1
MARCKSL1	cg00292107_TC21	0.142492	0.000136682	0.0341963	Hypermethylated	chr1	exon_2
MAST3	cg02814054_TC21	0.18922	0.000324646	0.0460711	Hypermethylated	chr19	exon_10
MAST3	cg03594868_TC21	0.175913	0.000303966	0.0449629	Hypermethylated	chr19	exon_10
MAST4	cg08274405_TC21	-0.300171	8.34863e-06	0.0155726	Hypomethylated	chr5	TSS1500
MAST4	cg10012517_TC21	-0.193464	0.000218349	0.0397593	Hypomethylated	chr5	5UTR
MAST4	cg12264517_TC21	-0.238944	2.75476e-05	0.0216933	Hypomethylated	chr5	5UTR
MAST4	cg14455887_BC21	-0.278074	0.000117629	0.0325201	Hypomethylated	chr5	TSS1500
MATN1-AS1	cg20799514_BC21	0.181067	9.69713e-05	0.0306701	Hypermethylated	chr1	exon_1
MATN2	cg09093931_TC21	-0.174368	0.000280698	0.0436378	Hypomethylated	chr8	TSS1500
MB21D2	cg10834819_BC21	0.236217	0.000293204	0.0443606	Hypermethylated	chr3	TSS1500
MBNL1	cg12360736_TC21	-0.228885	0.000399943	0.049901	Hypomethylated	chr3	exon_2
MBNL1	cg13702222_BC21	-0.258165	0.000107296	0.0315033	Hypomethylated	chr3	5UTR
MBNL1	cg14423778_BC21	-0.220108	0.000373449	0.0486891	Hypomethylated	chr3	exon_2
MBNL1-AS1	cg12360736_TC21	-0.228885	0.000399943	0.049901	Hypomethylated	chr3	exon_2
MBNL1-AS1	cg14423778_BC21	-0.220108	0.000373449	0.0486891	Hypomethylated	chr3	exon_2
MBOAT7	cg04512704_TC11	0.323172	0.000384034	0.0492245	Hypermethylated	chr19	TSS1500
MC1R	cg16790239_TC21	-0.188378	0.000254874	0.0420708	Hypomethylated	chr16	TSS200
MCC	cg12855547_TC21	-0.207234	7.74709e-05	0.028544	Hypomethylated	chr5	TSS1500
MCC	cg24539599_TC21	-0.254125	0.000123649	0.0331057	Hypomethylated	chr5	TSS1500
MCC	cg25956344_BC21	-0.292788	1.71161e-05	0.0184616	Hypomethylated	chr5	TSS1500
MCCD1	cg10958126_BC21	-0.309902	8.11934e-05	0.028949	Hypomethylated	chr6	exon_2
MCF2L	cg07264904_TC11	0.2029	2.89293e-08	0.00405985	Hypermethylated	chr13	5UTR
MCF2L	cg07883124_TC11	0.173102	0.000141045	0.0345178	Hypermethylated	chr13	exon_1
MCF2L	cg12924899_TC21	-0.117652	0.00019258	0.0380483	Hypomethylated	chr13	exon_6
MCF2L	cg16822035_TC21	0.189809	5.38199e-05	0.0256124	Hypermethylated	chr13	TSS1500
MCM3AP	cg25984454_BC21	0.203743	0.000374261	0.0487573	Hypermethylated	chr21	exon_1
MDH2	cg16489192_BC21	-0.286954	1.89908e-05	0.0191412	Hypomethylated	chr7	exon_2
MED11	cg15052890_TC21	0.330883	3.16143e-05	0.0223077	Hypermethylated	chr17	3UTR
MED13L	cg18378267_TC21	0.219943	0.000145589	0.0348799	Hypermethylated	chr12	TSS1500
MED24	cg15412772_TC21	-0.232306	5.0392e-05	0.0251189	Hypomethylated	chr17	3UTR
MEF2B	cg01680573_TC21	-0.252319	0.000364186	0.0481977	Hypomethylated	chr19	exon_10
MEIS1-AS3	cg25413977_TC21	0.219688	0.000104	0.031268	Hypermethylated	chr2	exon_4
METTL7A	cg16424082_BC21	-0.246103	0.000265773	0.0427248	Hypomethylated	chr12	exon_2
METTL8	cg02115781_BC21	-0.2406	0.000147461	0.0349029	Hypomethylated	chr2	3UTR
MFSD1	cg24324441_TC21	-0.186282	0.000402269	0.0499645	Hypomethylated	chr3	TSS1500
MGAT1	cg15847249_BC21	0.114015	0.000189673	0.0378101	Hypermethylated	chr5	TSS1500
MGC27382	cg13296396_TC21	-0.295548	0.000227944	0.0403974	Hypomethylated	chr1	TSS200
MICAL2	cg03804910_BC21	-0.345472	0.000279079	0.0435145	Hypomethylated	chr11	TSS1500
MIEF2	cg16428321_BC21	-0.197511	0.000324387	0.0460632	Hypomethylated	chr17	exon_2
MIR100HG	cg05678526_TC21	-0.287275	0.000134069	0.0340247	Hypomethylated	chr11	TSS1500
MIR100HG	cg07685357_TC21	-0.211971	0.000154639	0.03566	Hypomethylated	chr11	TSS1500
MIR100HG	cg26363555_TC21	-0.246768	0.000140486	0.0344934	Hypomethylated	chr11	TSS1500
MIR1180	cg02206323_BC21	-0.170783	0.000116488	0.0323989	Hypomethylated	chr17	TSS1500
MIR1-2	cg17106157_BC21	-0.299367	0.000112191	0.0320363	Hypomethylated	chr18	TSS1500
MIR1207	cg02243522_TC21	0.369137	0.000373491	0.0486891	Hypermethylated	chr8	TSS1500
MIR125B1	cg03891346_TC21	-0.25548	0.00014267	0.0346367	Hypomethylated	chr11	TSS200
MIR125B1	cg07685357_TC21	-0.211971	0.000154639	0.03566	Hypomethylated	chr11	TSS1500
MIR126	cg23302214_TC11	0.270329	0.000216226	0.0396754	Hypermethylated	chr9	TSS200
MIR1282	cg15563355_BC21	-0.235843	0.000138916	0.0343445	Hypomethylated	chr15	exon_3
MIR130A	cg16520038_TC21	-0.203327	3.03129e-05	0.0220186	Hypomethylated	chr11	TSS200
MIR145	cg08537847_TC11	0.197783	9.9634e-05	0.0308518	Hypermethylated	chr5	TSS200
MIR149	cg13414834_BC21	0.182975	0.000287878	0.0440806	Hypermethylated	chr2	TSS1500
MIR2054	cg07048468_BC21	-0.239345	0.000196643	0.0382985	Hypomethylated	chr4	TSS1500
MIR2054	cg13332552_BC21	-0.276421	8.24822e-05	0.0290893	Hypomethylated	chr4	TSS1500
MIR22	cg26697882_BC21	-0.250293	4.04689e-05	0.0237351	Hypomethylated	chr17	TSS200
MIR378A	cg09865068_BC21	-0.274415	2.68535e-05	0.0216338	Hypomethylated	chr5	TSS200
MIR378A	cg09970855_BC21	-0.214708	0.000349185	0.0473789	Hypomethylated	chr5	TSS200
MIR378A	cg27200158_BC21	-0.222232	0.000372672	0.0486611	Hypomethylated	chr5	TSS1500
MIR3934	cg09392338_BC21	0.240949	5.1378e-05	0.0251727	Hypermethylated	chr6	3UTR
MIR4259	cg18041077_BC21	0.164626	0.00037923	0.0489793	Hypermethylated	chr1	TSS1500
MIR4458HG	cg04959716_BC21	-0.219983	0.000123404	0.0330893	Hypomethylated	chr5	TSS1500
MIR4471	cg18549594_BC21	0.339148	1.01113e-06	0.0089744	Hypermethylated	chr8	TSS1500
MIR4492	cg20342998_TC21	-0.217284	8.37279e-06	0.0155726	Hypomethylated	chr11	exon_3
MIR4536-2	cg07055143_TC21	-0.165808	0.000187387	0.0376405	Hypomethylated	chrX	TSS1500
MIR4754	cg19041593_TC21	-0.318261	3.54658e-05	0.0228789	Hypomethylated	chr19	TSS1500
MIR4761	cg01335087_BC21	-0.229983	7.75801e-06	0.0153399	Hypomethylated	chr22	exon_3
MIR4761	cg04856117_BC21	-0.225519	0.000167534	0.0364298	Hypomethylated	chr22	5UTR
MIR4761	cg06346307_BC21	-0.3373	5.67249e-07	0.00701541	Hypomethylated	chr22	5UTR
MIR4761	cg22546130_TC21	-0.231381	0.000188509	0.0377013	Hypomethylated	chr22	5UTR
MIR4761	cg23601416_BC11	-0.170879	0.0001449	0.0348517	Hypomethylated	chr22	5UTR
MIR4763	cg26468441_BC21	0.257357	0.000114329	0.0322854	Hypermethylated	chr22	exon_6
MIR5193	cg13343687_TC11	0.173125	0.00032402	0.0460581	Hypermethylated	chr3	TSS200
MIR520C	cg17670263_BC21	-0.13148	0.000147404	0.0349029	Hypomethylated	chr19	TSS1500
MIR548H3	cg01636575_BC21	-0.18064	0.00035274	0.0475545	Hypomethylated	chr17	TSS1500
MIR548H3	cg04604271_TC21	-0.196904	6.94402e-05	0.027444	Hypomethylated	chr17	TSS1500
MIR5687	cg26544665_TC21	-0.267171	0.000144132	0.0347493	Hypomethylated	chr5	TSS1500
MIR584	cg03016867_BC21	0.188826	4.01217e-05	0.0237202	Hypermethylated	chr5	exon_1
MIR584	cg14818279_BC21	0.197811	0.000296772	0.0445762	Hypermethylated	chr5	exon_1
MIR584	cg15502698_TC21	0.194924	1.41001e-05	0.0174557	Hypermethylated	chr5	exon_1
MIR584	cg19962468_TC21	0.17295	0.000262522	0.0425234	Hypermethylated	chr5	TSS200
MIR584	cg26474043_BC21	0.19509	4.54197e-05	0.0245236	Hypermethylated	chr5	TSS200
MIR612	cg15595954_BC21	-0.249179	1.13676e-05	0.0168248	Hypomethylated	chr11	TSS1500
MIR616	cg17687976_TC21	-0.265225	7.92522e-06	0.0154872	Hypomethylated	chr12	TSS200
MIR616	cg19510318_BC21	-0.151194	0.000251961	0.0419029	Hypomethylated	chr12	TSS1500
MIR641	cg07815521_TC21	-0.248791	0.000337689	0.0467858	Hypomethylated	chr19	TSS1500
MIR6811	cg07072391_BC21	0.221569	5.97858e-05	0.0262711	Hypermethylated	chr2	TSS1500
MIR6875	cg21406967_TC21	-0.199392	6.66908e-06	0.0147072	Hypomethylated	chr7	exon_14
MIR6891	cg03154077_BC21	0.158732	0.000235856	0.0408221	Hypermethylated	chr6	exon_4
MIR942	cg09099500_BC21	-0.241594	0.000215419	0.0396754	Hypomethylated	chr1	TSS1500
MIR99AHG	cg01419181_BC21	-0.228051	0.000163921	0.0362364	Hypomethylated	chr21	TSS1500
MIR99AHG	cg14787959_BC21	-0.298766	0.000362861	0.0481341	Hypomethylated	chr21	TSS1500
MIR99AHG	cg24473277_TC21	-0.263935	5.37607e-05	0.0256124	Hypomethylated	chr21	TSS1500
MIR99AHG	cg25666417_BC21	-0.270602	4.51879e-05	0.0245226	Hypomethylated	chr21	TSS1500
MIRLET7A3	cg26468441_BC21	0.257357	0.000114329	0.0322854	Hypermethylated	chr22	exon_6
MIRLET7BHG	cg26468441_BC21	0.257357	0.000114329	0.0322854	Hypermethylated	chr22	exon_6
MKRN2OS	cg04591039_TC21	0.196865	0.000225445	0.0402458	Hypermethylated	chr3	TSS200
MMP2	cg09530163_BC11	0.17922	0.000210328	0.0393328	Hypermethylated	chr16	5UTR
MMP24	cg18470239_BC21	0.21039	3.52432e-05	0.022835	Hypermethylated	chr20	TSS1500
MMRN2	cg05046097_TC21	0.153508	0.000381528	0.0490476	Hypermethylated	chr10	TSS1500
MOCS1	cg09469614_TC21	0.336129	0.000141842	0.0345724	Hypermethylated	chr6	exon_2
MOV10L1	cg26550614_BC21	-0.286888	0.000212577	0.0394621	Hypomethylated	chr22	exon_7
MRFAP1	cg18277815_TC21	-0.266705	0.000145868	0.0348799	Hypomethylated	chr4	3UTR
MRPL17	cg11375053_TC21	0.385952	4.88872e-06	0.0129597	Hypermethylated	chr11	3UTR
MRPS23	cg23924737_BC21	-0.216519	0.00011826	0.0325674	Hypomethylated	chr17	TSS1500
MSANTD3	cg14025192_BC21	-0.272343	0.000271452	0.0429529	Hypomethylated	chr9	TSS1500
MTMR11	cg21208744_BC21	-0.246692	3.61048e-06	0.0125405	Hypomethylated	chr1	TSS1500
MTX1	cg24155444_TC21	-0.24128	6.72068e-05	0.0272243	Hypomethylated	chr1	TSS1500
MUSTN1	cg09354317_BC21	-0.22938	2.74335e-05	0.0216933	Hypomethylated	chr3	TSS1500
MUSTN1	cg18741586_BC21	-0.235145	0.000115918	0.0323633	Hypomethylated	chr3	exon_1
MUSTN1	cg25584187_BC21	-0.208166	7.88974e-05	0.0286305	Hypomethylated	chr3	TSS200
MVB12A	cg01254505_BC21	0.211048	0.000267907	0.0427973	Hypermethylated	chr19	TSS200
MVB12A	cg02608002_TC21	0.24977	5.70077e-05	0.0259433	Hypermethylated	chr19	TSS1500
MVB12A	cg09993699_TC21	0.262648	4.13171e-05	0.0238285	Hypermethylated	chr19	exon_2
MVB12A	cg16363586_BC21	0.225647	0.000204154	0.0388683	Hypermethylated	chr19	exon_1
MVB12A	cg16415863_TC21	0.283931	7.08018e-05	0.0276674	Hypermethylated	chr19	exon_1
MVB12A	cg20318143_TC11	0.188154	0.000190552	0.0378579	Hypermethylated	chr19	exon_1
MVB12A	cg24240550_BC21	0.269224	0.000176412	0.0369571	Hypermethylated	chr19	exon_1
MX1	cg22862003_TC21	0.139521	0.000209705	0.0392715	Hypermethylated	chr21	TSS1500
MYH1	cg01603353_TC21	-0.317815	0.000139676	0.0344278	Hypomethylated	chr17	TSS1500
MYH1	cg19352438_BC21	-0.337874	0.000276313	0.0433382	Hypomethylated	chr17	TSS1500
MYH10	cg09975715_TC21	0.229701	0.000350463	0.0474319	Hypermethylated	chr17	3UTR
MYH10	cg25921609_BC11	0.164664	0.000234688	0.0407253	Hypermethylated	chr17	exon_43
MYH2	cg06293868_TC21	-0.327655	9.40813e-05	0.0303601	Hypomethylated	chr17	TSS1500
MYL5	cg21333588_TC21	-0.233948	1.41142e-05	0.0174557	Hypomethylated	chr4	TSS1500
MYL5	cg23970089_TC21	-0.127114	0.000398619	0.0498298	Hypomethylated	chr4	TSS1500
MYLK-AS2	cg02558132_TC21	0.190919	7.28827e-05	0.0280376	Hypermethylated	chr3	exon_3
MYLPF	cg00256074_TC21	-0.245661	0.000211564	0.039378	Hypomethylated	chr16	5UTR
MYLPF	cg12303960_BC21	-0.329976	0.000265367	0.0426888	Hypomethylated	chr16	TSS1500
MYO1C	cg00946187_TC21	0.239596	0.000135498	0.0340985	Hypermethylated	chr17	TSS1500
MYO1C	cg22795769_TC21	0.215954	0.000284525	0.0438315	Hypermethylated	chr17	TSS1500
MYO1C	cg26169845_TC11	0.324875	5.12812e-05	0.0251727	Hypermethylated	chr17	exon_9
MYO7B	cg01243465_BC21	0.199518	0.000177881	0.0370578	Hypermethylated	chr2	exon_37
MYOG	cg10901806_BC21	-0.214597	0.00019573	0.0382156	Hypomethylated	chr1	TSS1500
MYOM1	cg25874123_BC21	-0.29767	0.000127158	0.0334059	Hypomethylated	chr18	TSS200
MYOZ1	cg03827739_BC21	-0.198651	0.00023559	0.0408129	Hypomethylated	chr10	TSS1500
MYOZ3	cg14600885_TC21	-0.238278	0.000196595	0.0382985	Hypomethylated	chr5	TSS1500
MYPN	cg17782547_BC21	-0.243904	0.000191973	0.0379547	Hypomethylated	chr10	5UTR
MYT1L	cg00067742_BC21	-0.179702	0.000146621	0.0348811	Hypomethylated	chr2	exon_10
NAA15	cg12500690_TC21	-0.30987	4.58761e-05	0.024596	Hypomethylated	chr4	5UTR
NAGS	cg21515349_TC21	-0.184616	0.000239819	0.0410551	Hypomethylated	chr17	5UTR
NAP1L1	cg10068243_BC21	0.165923	0.000264068	0.0425972	Hypermethylated	chr12	3UTR
NAT8L	cg19300568_TC11	0.213288	0.000286956	0.0440193	Hypermethylated	chr4	TSS1500
NAV1	cg09358973_BC21	-0.26897	1.43728e-06	0.010523	Hypomethylated	chr1	exon_5
NAV1	cg14920846_TC21	-0.224362	8.81712e-06	0.0155815	Hypomethylated	chr1	exon_5
NAV1	cg19827875_BC11	-0.112203	0.000393279	0.0496928	Hypomethylated	chr1	exon_5
NBEA	cg03014934_BC21	-0.246401	3.00532e-05	0.0219683	Hypomethylated	chr13	TSS200
NBEA	cg14774585_TC21	-0.265419	7.18777e-05	0.0278703	Hypomethylated	chr13	exon_40
NCBP1	cg14172094_BC21	-0.280413	0.000210857	0.0393343	Hypomethylated	chr9	TSS1500
NCDN	cg22402261_BC21	-0.144749	0.000294435	0.0444513	Hypomethylated	chr1	exon_4
NDRG1	cg13151754_TC21	0.226893	4.7409e-05	0.0248141	Hypermethylated	chr8	exon_2
NDST4	cg14204430_TC21	-0.259649	0.000269575	0.0428586	Hypomethylated	chr4	TSS1500
NDST4	cg26869131_TC21	-0.300179	9.10441e-05	0.0299683	Hypomethylated	chr4	TSS1500
NDST4	cg26952010_TC21	-0.332212	5.12808e-05	0.0251727	Hypomethylated	chr4	TSS1500
NDUFA12	cg25733559_TC21	0.251268	0.000185119	0.0375689	Hypermethylated	chr12	TSS1500
NDUFC1	cg12500690_TC21	-0.30987	4.58761e-05	0.024596	Hypomethylated	chr4	5UTR
NEAT1	cg15595954_BC21	-0.249179	1.13676e-05	0.0168248	Hypomethylated	chr11	TSS1500
NEK1	cg11800613_TC21	-0.225706	5.6785e-05	0.0259433	Hypomethylated	chr4	TSS1500
NEK3	cg27065979_TC21	0.200202	0.000265102	0.0426797	Hypermethylated	chr13	TSS1500
NEK6	cg06467473_TC21	0.240941	3.45915e-05	0.0226222	Hypermethylated	chr9	TSS200
NEURL3	cg18145105_TC21	-0.211852	8.67082e-06	0.0155726	Hypomethylated	chr2	exon_2
NEUROD2	cg07997493_TC21	-0.160838	0.000166359	0.0363972	Hypomethylated	chr17	exon_2
NEXN	cg00332855_BC21	-0.304321	1.72043e-06	0.0109492	Hypomethylated	chr1	exon_2
NEXN	cg22282889_BC21	-0.217286	3.59293e-05	0.0229836	Hypomethylated	chr1	exon_2
NEXN	cg24427376_TC11	-0.135758	0.000122311	0.03302	Hypomethylated	chr1	exon_2
NEXN-AS1	cg00332855_BC21	-0.304321	1.72043e-06	0.0109492	Hypomethylated	chr1	exon_2
NEXN-AS1	cg03000585_BC21	-0.282798	0.00037873	0.0489544	Hypomethylated	chr1	TSS200
NEXN-AS1	cg03000585_BC22	-0.29066	6.4091e-05	0.0269011	Hypomethylated	chr1	TSS200
NEXN-AS1	cg22282889_BC21	-0.217286	3.59293e-05	0.0229836	Hypomethylated	chr1	exon_2
NEXN-AS1	cg24427376_TC11	-0.135758	0.000122311	0.03302	Hypomethylated	chr1	exon_2
NFATC4	cg12984514_TC21	-0.111245	0.000243311	0.0413281	Hypomethylated	chr14	5UTR
NFYB	cg18011127_BC21	-0.196309	0.000248948	0.0416432	Hypomethylated	chr12	TSS1500
NHSL1	cg21543918_BC21	-0.2773	0.000350508	0.0474319	Hypomethylated	chr6	exon_1
NKILA	cg26912636_TC21	0.190064	6.99083e-05	0.0274943	Hypermethylated	chr20	exon_1
NKTR	cg04800028_BC21	0.163787	0.00033104	0.0464668	Hypermethylated	chr3	exon_13
NLN	cg20716653_TC21	-0.230338	0.000199793	0.0385349	Hypomethylated	chr5	exon_13
NLRC3	cg08213607_TC21	0.113493	0.000106594	0.0313955	Hypermethylated	chr16	5UTR
NLRC5	cg11987321_TC21	0.186702	0.000185627	0.0375728	Hypermethylated	chr16	exon_6
NMNAT2	cg01694003_BC21	0.195146	0.000163112	0.0361727	Hypermethylated	chr1	3UTR
NNMT	cg02991558_TC21	-0.189301	0.00028839	0.0440854	Hypomethylated	chr11	TSS200
NNMT	cg21664672_BC21	-0.162535	0.000182482	0.0374033	Hypomethylated	chr11	TSS200
NOS1	cg20840426_BC21	0.193738	0.000217919	0.0397593	Hypermethylated	chr12	TSS1500
NOS3	cg19087068_TC21	0.253369	4.58519e-05	0.024596	Hypermethylated	chr7	TSS1500
NOTCH1	cg14473498_BC21	0.145475	8.06768e-05	0.0288755	Hypermethylated	chr9	exon_18
NOTCH1	cg14473550_BC11	0.3096	0.000254067	0.0420224	Hypermethylated	chr9	exon_17
NOTCH1	cg14473551_TC11	0.284753	5.94618e-05	0.0262133	Hypermethylated	chr9	exon_17
NOTCH1	cg14473554_BC11	0.338548	2.79713e-05	0.0217189	Hypermethylated	chr9	exon_17
NOTCH1	cg14473567_BC21	0.167308	8.79072e-05	0.0296901	Hypermethylated	chr9	exon_16
NOTCH4	cg07725183_BC21	0.149868	6.70442e-05	0.0272099	Hypermethylated	chr6	exon_3
NOTCH4	cg07822788_BC21	0.223778	3.78071e-05	0.0232531	Hypermethylated	chr6	TSS1500
NOTCH4	cg11025918_BC21	-0.155408	0.000279125	0.0435145	Hypomethylated	chr6	exon_27
NOVA1	cg16791424_BC21	-0.159555	0.000290311	0.0441529	Hypomethylated	chr14	exon_1
NOVA1-DT	cg16791424_BC21	-0.159555	0.000290311	0.0441529	Hypomethylated	chr14	exon_1
NPAT	cg16865412_TC21	-0.25052	0.00032033	0.0459325	Hypomethylated	chr11	TSS1500
NPSR1	cg14401837_BC21	0.141885	0.000347577	0.0473175	Hypermethylated	chr7	TSS1500
NR1D1	cg14346040_BC21	-0.211707	0.000375748	0.0488112	Hypomethylated	chr17	exon_7
NRDC	cg26628961_BC21	-0.136539	0.000400254	0.0499067	Hypomethylated	chr1	5UTR
NRDE2	cg19834586_BC21	-0.334126	5.4242e-05	0.0256124	Hypomethylated	chr14	exon_12
NRDE2	cg19834588_TC21	-0.267444	4.99803e-05	0.0251053	Hypomethylated	chr14	exon_12
NRIP3	cg12782992_TC21	0.137805	0.000195336	0.0382069	Hypermethylated	chr11	TSS1500
NRP2	cg25320169_BC21	-0.11902	0.000156049	0.0357079	Hypomethylated	chr2	exon_16
NT5C	cg10520594_BC21	-0.220165	5.18982e-05	0.0252105	Hypomethylated	chr17	exon_3
NT5C	cg13376158_BC21	-0.173404	8.7654e-05	0.0296901	Hypomethylated	chr17	TSS200
NT5C2	cg20912449_TC21	-0.320154	0.0001945	0.0381585	Hypomethylated	chr10	TSS1500
NTHL1	cg04119529_TC11	0.17188	9.2583e-05	0.0302314	Hypermethylated	chr16	exon_3
NUDT16	cg05525876_BC21	0.207444	0.00039494	0.0497613	Hypermethylated	chr3	exon_4
NUMA1	cg01444191_BC21	-0.168619	0.000205417	0.0389708	Hypomethylated	chr11	exon_16
NUMA1	cg02702692_TC21	-0.182024	0.000267064	0.0427947	Hypomethylated	chr11	exon_16
NUMA1	cg05874355_TC21	-0.220452	0.000200078	0.038548	Hypomethylated	chr11	exon_16
NUMA1	cg14705010_BC11	-0.202949	0.000117316	0.0325034	Hypomethylated	chr11	exon_16
NUMA1	cg19120782_BC21	-0.206003	0.000347716	0.0473175	Hypomethylated	chr11	exon_16
NUP98	cg03346852_BC21	-0.359121	5.03613e-05	0.0251189	Hypomethylated	chr11	exon_16
NYNRIN	cg01970716_BC21	0.184905	6.27616e-06	0.0142882	Hypermethylated	chr14	TSS1500
NYNRIN	cg11152302_TC21	0.175267	0.000180356	0.0372031	Hypermethylated	chr14	TSS1500
OBI1-AS1	cg04316526_BC21	-0.244513	0.000306745	0.0451173	Hypomethylated	chr13	TSS1500
OBSCN	cg26940100_BC11	-0.192169	0.000170311	0.0365604	Hypomethylated	chr1	5UTR
OPN5	cg05670175_BC21	-0.189324	6.39497e-05	0.0268935	Hypomethylated	chr6	TSS1500
OR10P1	cg12765687_TC21	0.326438	5.38969e-05	0.0256124	Hypermethylated	chr12	TSS1500
OR2V2	cg00197373_BC21	0.227679	3.72507e-05	0.0231442	Hypermethylated	chr5	5UTR
OR51E1	cg27183113_BC21	0.192958	0.000101753	0.0310102	Hypermethylated	chr11	TSS1500
OR52D1	cg12860254_TC21	-0.277235	8.51556e-05	0.0293517	Hypomethylated	chr11	exon_1
OR9Q1	cg03034198_TC21	0.161124	0.00032818	0.0463213	Hypermethylated	chr11	5UTR
OSBPL6	cg13547053_TC21	0.249495	2.84534e-06	0.011909	Hypermethylated	chr2	TSS200
OSTN	cg06463922_BC21	-0.302562	1.0304e-05	0.0162955	Hypomethylated	chr3	TSS1500
OTOF	cg17990983_BC11	0.218123	0.000127977	0.0334542	Hypermethylated	chr2	exon_5
OXCT1	cg19058202_TC21	-0.26436	0.000343292	0.0470769	Hypomethylated	chr5	exon_12
OXTR	cg25140571_BC21	-0.200489	0.000243286	0.0413281	Hypomethylated	chr3	TSS1500
P2RY6	cg02319094_BC21	0.184449	0.000364365	0.0481977	Hypermethylated	chr11	TSS200
P2RY6	cg15745401_BC21	-0.270766	0.00036581	0.0482953	Hypomethylated	chr11	TSS1500
P2RY6	cg18214402_BC21	0.219435	8.0147e-05	0.0287871	Hypermethylated	chr11	5UTR
P4HA2	cg11033092_BC21	0.182247	0.000216263	0.0396754	Hypermethylated	chr5	TSS1500
PABPC5	cg02197848_BC21	-0.261984	0.000322533	0.0459794	Hypomethylated	chrX	exon_2
PABPC5-AS1	cg02197848_BC21	-0.261984	0.000322533	0.0459794	Hypomethylated	chrX	exon_2
PACSIN3	cg00724111_TC21	-0.213784	0.000117069	0.0324964	Hypomethylated	chr11	TSS1500
PALM2AKAP2	cg11358988_TC21	0.236533	3.15353e-05	0.0223036	Hypermethylated	chr9	exon_4
PALM2AKAP2	cg12732899_TC11	0.230729	0.000212055	0.0394292	Hypermethylated	chr9	TSS200
PANK4	cg00064515_TC21	-0.138348	0.000386652	0.0493351	Hypomethylated	chr1	TSS1500
PAOX	cg10902549_BC21	0.221893	0.000157311	0.0357675	Hypermethylated	chr10	exon_5
PAPLN	cg15208638_BC21	-0.230551	0.000105253	0.0313359	Hypomethylated	chr14	exon_27
PAPPA-AS2	cg13656878_TC21	0.201736	9.00386e-05	0.0298494	Hypermethylated	chr9	exon_6
PAPPA-AS2	cg14157030_BC21	-0.574013	4.06342e-05	0.0237617	Hypomethylated	chr9	exon_5
PAPSS1	cg16377212_BC21	-0.25835	0.00010821	0.0315593	Hypomethylated	chr4	exon_11
PARD6A	cg10819446_TC21	-0.185456	4.70619e-05	0.0248141	Hypomethylated	chr16	exon_3
PARPBP	cg06677624_BC21	-0.209568	0.000291009	0.0441891	Hypomethylated	chr12	TSS1500
PART1	cg21023952_BC21	-0.212652	3.25809e-05	0.0225079	Hypomethylated	chr5	TSS1500
PARVB	cg10206388_TC21	0.283392	0.000352306	0.0475415	Hypermethylated	chr22	TSS1500
PAWR	cg25337414_BC21	-0.183924	0.000342701	0.0470696	Hypomethylated	chr12	TSS1500
PAX7	cg04129469_BC11	0.201855	7.64984e-05	0.028448	Hypermethylated	chr1	TSS1500
PAX8	cg03343280_TC21	0.19354	3.60239e-05	0.0229836	Hypermethylated	chr2	3UTR
PBXIP1	cg11135108_TC12	-0.195264	5.93806e-06	0.0140394	Hypomethylated	chr1	3UTR
PCAT4	cg07124719_TC21	0.168701	2.82492e-05	0.021785	Hypermethylated	chr4	TSS200
PCBP3	cg17976294_TC21	0.164335	2.71767e-05	0.0216933	Hypermethylated	chr21	exon_12
PCBP3	cg23572000_TC21	-0.176211	5.6105e-05	0.0258644	Hypomethylated	chr21	TSS200
PCDH12	cg17249227_BC21	0.218016	0.000166607	0.0363993	Hypermethylated	chr5	exon_1
PCDHGC3	cg27639030_TC21	-0.169719	0.000138926	0.0343445	Hypomethylated	chr5	exon_1
PCGF6	cg27217148_BC21	0.195367	0.000245911	0.0414904	Hypermethylated	chr10	TSS1500
PCOLCE	cg01706943_BC21	-0.130138	0.000372137	0.0486372	Hypomethylated	chr7	TSS200
PDCD1	cg04437043_TC21	-0.204764	0.000135	0.0340985	Hypomethylated	chr2	TSS1500
PDCD1	cg27051683_TC11	-0.17391	4.7875e-05	0.0248141	Hypomethylated	chr2	TSS1500
PDIK1L	cg00201145_TC21	-0.300734	2.57143e-05	0.0213053	Hypomethylated	chr1	TSS1500
PDLIM1	cg11911874_BC21	0.269555	0.00029028	0.0441529	Hypermethylated	chr10	TSS1500
PDPN	cg00831909_BC11	0.201167	0.000304164	0.0449629	Hypermethylated	chr1	TSS1500
PDPN	cg10743104_TC21	0.1767	0.000107643	0.0315147	Hypermethylated	chr1	TSS200
PDSS2	cg23863342_BC21	0.196292	8.63135e-05	0.0295412	Hypermethylated	chr6	3UTR
PDXDC1	cg24377721_TC21	-0.257921	0.000135864	0.0341033	Hypomethylated	chr16	exon_10
PDZK1IP1	cg09258479_TC21	-0.200268	0.000169277	0.0365032	Hypomethylated	chr1	TSS200
PDZRN3	cg05111298_TC21	-0.270962	6.10011e-05	0.0264711	Hypomethylated	chr3	exon_3
PEBP4	cg00901161_TC21	-0.235641	0.00010116	0.0309427	Hypomethylated	chr8	TSS1500
PEBP4	cg02382109_TC21	-0.234608	0.0001236	0.0331043	Hypomethylated	chr8	TSS200
PEBP4	cg08204162_BC21	-0.238607	8.26774e-05	0.0291021	Hypomethylated	chr8	TSS200
PEBP4	cg16575322_TC21	-0.24408	0.000117652	0.0325201	Hypomethylated	chr8	TSS1500
PERCC1	cg16811771_BC11	0.215525	0.000207015	0.0391114	Hypermethylated	chr16	exon_2
PFKFB1	cg01058932_BC21	-0.259045	0.000134479	0.0340735	Hypomethylated	chrX	TSS1500
PGM1	cg10345160_TC21	-0.227254	9.46436e-05	0.030399	Hypomethylated	chr1	TSS1500
PGM1	cg24370698_BC21	-0.31117	9.98592e-05	0.0308542	Hypomethylated	chr1	TSS1500
PGM1	cg24585453_BC21	-0.244637	0.000247594	0.0415768	Hypomethylated	chr1	TSS1500
PGM1	cg26449961_BC21	-0.276341	1.16218e-05	0.0169635	Hypomethylated	chr1	TSS1500
PHACTR2	cg24770782_TC21	0.212809	1.5938e-05	0.0182328	Hypermethylated	chr6	exon_13
PHF19	cg03699700_TC21	-0.367595	0.000298349	0.0445956	Hypomethylated	chr9	TSS200
PHF19	cg05834805_TC21	-0.347357	0.000147269	0.0349029	Hypomethylated	chr9	exon_6
PHF19	cg13852822_TC21	-0.237348	1.59823e-06	0.0108587	Hypomethylated	chr9	TSS200
PHF19	cg27082433_BC21	-0.271817	5.68565e-05	0.0259433	Hypomethylated	chr9	exon_1
PHGDH	cg10827253_BC21	0.144756	0.000215122	0.0396754	Hypermethylated	chr1	TSS1500
PHLDB3	cg15664905_TC21	0.194607	0.000122299	0.03302	Hypermethylated	chr19	TSS1500
PHTF2	cg05036615_BC21	-0.439585	2.62236e-06	0.011909	Hypomethylated	chr7	exon_9
PI16	cg01210642_BC21	0.121687	0.000136875	0.0341982	Hypermethylated	chr6	TSS1500
PI4KB	cg14955420_TC21	-0.293235	1.68087e-05	0.0184229	Hypomethylated	chr1	5UTR
PI4KB	cg24821877_TC11	-0.193907	0.000187445	0.0376405	Hypomethylated	chr1	5UTR
PIK3CG	cg08779777_TC21	0.227878	0.000167735	0.036437	Hypermethylated	chr7	5UTR
PIK3R1	cg05914150_BC21	0.255022	6.11081e-05	0.0264808	Hypermethylated	chr5	5UTR
PIK3R1	cg24813790_BC21	-0.265523	0.000125411	0.0332874	Hypomethylated	chr5	TSS200
PIK3R1	cg26076905_BC22	0.248456	2.27209e-06	0.0118451	Hypermethylated	chr5	5UTR
PIM1	cg04373205_TC21	0.179374	9.4731e-05	0.030399	Hypermethylated	chr6	TSS1500
PITPNM2	cg01973483_TC21	0.222038	7.274e-05	0.0280131	Hypermethylated	chr12	TSS1500
PKD1L3	cg13984913_BC21	-0.353836	0.000168297	0.0364678	Hypomethylated	chr16	exon_9
PKHD1	cg10478319_BC21	0.255862	8.97154e-05	0.0298308	Hypermethylated	chr6	exon_34
PLAAT2	cg19240569_TC21	0.14729	0.000107797	0.031519	Hypermethylated	chr11	TSS1500
PLEC	cg07898713_BC21	-0.210276	0.000347062	0.0472845	Hypomethylated	chr8	exon_1
PLEC	cg19733867_TC11	-0.120609	0.000266614	0.0427683	Hypomethylated	chr8	exon_1
PLEKHG4	cg21491100_BC21	-0.239403	4.64293e-05	0.0246614	Hypomethylated	chr16	TSS1500
PLEKHG7	cg21745654_BC21	0.190356	1.2578e-05	0.0171678	Hypermethylated	chr12	exon_11
PLEKHH2	cg00916179_BC21	0.109512	0.000357075	0.0478465	Hypermethylated	chr2	exon_30
PLEKHH3	cg06654691_TC11	-0.150752	0.000294289	0.0444482	Hypomethylated	chr17	exon_3
PLPP7	cg08175928_TC21	-0.250426	3.64112e-05	0.0229973	Hypomethylated	chr9	TSS200
PLPP7	cg09457812_BC21	-0.254892	7.36631e-06	0.0152055	Hypomethylated	chr9	5UTR
PLPP7	cg16787643_BC21	-0.291711	2.10725e-06	0.0118442	Hypomethylated	chr9	TSS200
PLPP7	cg18636641_TC21	-0.24787	4.92829e-05	0.0250444	Hypomethylated	chr9	5UTR
PLSCR4	cg24315815_BC21	-0.186554	0.000192011	0.0379547	Hypomethylated	chr3	TSS1500
PLVAP	cg01662455_TC21	0.148715	0.000188752	0.0377201	Hypermethylated	chr19	exon_1
PLVAP	cg04709736_TC11	0.167114	0.000311347	0.0454453	Hypermethylated	chr19	exon_1
PLXNB1	cg01313363_BC21	0.17363	0.000271149	0.0429514	Hypermethylated	chr3	TSS1500
PMEPA1	cg26912636_TC21	0.190064	6.99083e-05	0.0274943	Hypermethylated	chr20	exon_1
PMP22	cg03242666_BC21	-0.277615	8.74947e-06	0.0155815	Hypomethylated	chr17	5UTR
PMP22	cg08343834_TC21	-0.233716	0.000151945	0.0354019	Hypomethylated	chr17	TSS200
PNMA8B	cg18709349_BC11	-0.139458	9.83645e-05	0.0308074	Hypomethylated	chr19	TSS200
PNMA8B	cg23716779_BC21	-0.140908	5.67446e-05	0.0259433	Hypomethylated	chr19	exon_1
PNPLA1	cg13405631_BC21	0.144586	9.01615e-05	0.0298534	Hypermethylated	chr6	5UTR
PNRC1	cg25100365_TC21	-0.161125	7.92101e-05	0.0286852	Hypomethylated	chr6	TSS1500
POLA2	cg16470658_BC21	-0.200562	0.000167682	0.036437	Hypomethylated	chr11	exon_18
POLA2	cg16470659_BC21	-0.25543	9.82416e-05	0.0308074	Hypomethylated	chr11	exon_18
POLA2	cg16470662_BC21	-0.218069	2.44279e-05	0.0208322	Hypomethylated	chr11	exon_18
POP4	cg24362897_BC21	-0.229958	7.84971e-05	0.0285645	Hypomethylated	chr19	exon_3
POPDC2	cg07382070_BC21	-0.26484	0.000255831	0.0421261	Hypomethylated	chr3	exon_1
PPCDC	cg01916610_TC21	0.201089	0.000283689	0.0438023	Hypermethylated	chr15	exon_5
PPDPFL	cg06782231_TC21	-0.227999	5.37918e-05	0.0256124	Hypomethylated	chr8	TSS1500
PPDPFL	cg10851715_TC21	-0.271271	2.75509e-05	0.0216933	Hypomethylated	chr8	TSS200
PPDPFL	cg12137156_TC21	-0.249599	0.000180077	0.0371938	Hypomethylated	chr8	5UTR
PPDPFL	cg12538603_TC21	-0.237686	4.12156e-05	0.0238285	Hypomethylated	chr8	5UTR
PPDPFL	cg24118251_TC21	-0.236774	2.45934e-05	0.0209179	Hypomethylated	chr8	TSS200
PPFIBP2	cg01607369_BC21	-0.244316	3.42146e-05	0.0226168	Hypomethylated	chr11	5UTR
PPFIBP2	cg03390618_TC21	-0.244676	0.000173054	0.0367208	Hypomethylated	chr11	TSS1500
PPFIBP2	cg04723364_TC21	-0.22489	0.000177875	0.0370578	Hypomethylated	chr11	TSS1500
PPFIBP2	cg06007291_TC21	-0.295209	4.80663e-06	0.0129597	Hypomethylated	chr11	TSS1500
PPFIBP2	cg14838970_TC21	-0.233015	0.000349994	0.0474316	Hypomethylated	chr11	TSS1500
PPFIBP2	cg23039189_TC21	-0.289758	1.49526e-05	0.0177725	Hypomethylated	chr11	TSS1500
PPM1F-AS1	cg14641478_TC21	0.214357	0.000382556	0.0491278	Hypermethylated	chr22	exon_1
PPP1CB	cg02606966_BC21	-0.225961	6.2438e-05	0.0266348	Hypomethylated	chr2	TSS1500
PPP1CB	cg06142740_BC21	-0.195165	7.75773e-05	0.0285591	Hypomethylated	chr2	TSS1500
PPP1R13B	cg20066488_TC21	-0.145109	0.000395892	0.0498029	Hypomethylated	chr14	TSS1500
PPP1R14C	cg18535445_TC21	-0.111431	0.000145327	0.0348529	Hypomethylated	chr6	TSS200
PPP1R16B	cg26680502_BC11	0.229638	0.000364383	0.0481977	Hypermethylated	chr20	TSS1500
PPP1R2	cg24284079_TC21	0.192159	0.000383029	0.0491578	Hypermethylated	chr3	TSS1500
PPP1R3C	cg04839761_BC21	-0.28347	2.14867e-05	0.0199234	Hypomethylated	chr10	TSS1500
PPP2CA	cg18514949_BC21	-0.247121	0.000332914	0.046528	Hypomethylated	chr5	TSS1500
PPP2R2C	cg02715913_TC11	-0.16406	0.000174581	0.0367927	Hypomethylated	chr4	3UTR
PPP2R3A	cg11051128_BC21	-0.293101	0.000248988	0.0416432	Hypomethylated	chr3	exon_1
PRAG1	cg08447380_TC11	0.227998	0.000120552	0.0328089	Hypermethylated	chr8	exon_5
PRDM11	cg01732495_BC21	-0.200585	0.000252567	0.0419167	Hypomethylated	chr11	TSS1500
PRIM2	cg10769722_BC21	-0.185668	0.000297261	0.044581	Hypomethylated	chr6	TSS1500
PRKAG3	cg16792548_BC21	-0.252773	7.72393e-05	0.0285142	Hypomethylated	chr2	exon_4
PRKCH	cg09556654_BC21	0.215303	5.97148e-05	0.0262711	Hypermethylated	chr14	TSS1500
PRKCZ	cg13591369_BC21	-0.172233	0.000323561	0.0460581	Hypomethylated	chr1	5UTR
PRLR	cg04416415_TC21	-0.162961	0.000195078	0.0381916	Hypomethylated	chr5	TSS200
PRMT1	cg00711496_TC11	0.274788	1.33178e-05	0.0171678	Hypermethylated	chr19	exon_8
PRMT3	cg20467565_BC21	-0.159191	0.00013745	0.0342323	Hypomethylated	chr11	TSS1500
PRMT5-AS1	cg24044049_TC21	-0.207313	6.97567e-05	0.027482	Hypomethylated	chr14	5UTR
PROX1	cg01941519_BC21	-0.258407	0.00021809	0.0397593	Hypomethylated	chr1	exon_2
PROX1	cg02187468_TC21	0.241331	0.000176282	0.0369571	Hypermethylated	chr1	TSS1500
PROX1	cg27222317_TC21	0.224483	0.000386913	0.0493586	Hypermethylated	chr1	TSS1500
PROX1-AS1	cg02187468_TC21	0.241331	0.000176282	0.0369571	Hypermethylated	chr1	TSS1500
PROX1-AS1	cg27222317_TC21	0.224483	0.000386913	0.0493586	Hypermethylated	chr1	TSS1500
PRR33	cg19179556_TC21	-0.184794	0.000107743	0.0315147	Hypomethylated	chr11	exon_1
PRR5	cg06849477_TC21	0.208309	0.000201932	0.0386704	Hypermethylated	chr22	TSS1500
PRRT1	cg13705391_BC11	-0.109382	0.000208114	0.0391656	Hypomethylated	chr6	exon_2
PSAPL1	cg04229851_TC21	0.168143	0.000237726	0.0408979	Hypermethylated	chr4	3UTR
PSD3	cg05121013_BC21	-0.232202	8.30064e-05	0.0291263	Hypomethylated	chr8	exon_1
PSD3	cg12252761_TC21	-0.234008	0.000188367	0.0377013	Hypomethylated	chr8	TSS1500
PSMB8	cg02657012_BC21	0.21012	0.000169436	0.0365032	Hypermethylated	chr6	TSS1500
PSMC1	cg19834586_BC21	-0.334126	5.4242e-05	0.0256124	Hypomethylated	chr14	exon_12
PSMC1	cg19834588_TC21	-0.267444	4.99803e-05	0.0251053	Hypomethylated	chr14	exon_12
PSMG1	cg08116738_TC21	0.277738	0.000108009	0.0315593	Hypermethylated	chr21	3UTR
PTCHD4	cg01612730_BC21	-0.309851	5.74484e-05	0.0259812	Hypomethylated	chr6	exon_1
PTCHD4	cg09460013_BC21	-0.208814	3.24944e-05	0.0225079	Hypomethylated	chr6	exon_2
PTCHD4	cg13302842_TC21	-0.170213	5.55481e-05	0.0257664	Hypomethylated	chr6	exon_2
PTP4A3	cg18675600_BC21	-0.148409	0.000187516	0.0376405	Hypomethylated	chr8	5UTR
PTPA	cg04653308_TC21	-0.154848	8.33548e-05	0.029169	Hypomethylated	chr9	TSS1500
PTPN13	cg25425801_BC21	0.173511	0.000390306	0.049536	Hypermethylated	chr4	TSS1500
PTPN3	cg05486988_BC21	0.114293	0.000314606	0.0456226	Hypermethylated	chr9	TSS200
PTPRB	cg19344708_TC21	0.133552	0.000173685	0.0367741	Hypermethylated	chr12	exon_4
PTPRD	cg13398214_BC21	0.132804	0.000365909	0.0482953	Hypermethylated	chr9	exon_3
PURB	cg19738895_BC21	-0.276379	6.82816e-05	0.0273362	Hypomethylated	chr7	TSS1500
PVALB	cg22281994_TC21	-0.155058	0.000344967	0.0471369	Hypomethylated	chr22	TSS1500
PWWP3A	cg02413187_BC21	-0.259096	0.000135368	0.0340985	Hypomethylated	chr19	TSS1500
PXDN	cg21647182_TC21	-0.304727	0.000104397	0.0312887	Hypomethylated	chr2	exon_16
PXDNL	cg13492337_BC21	-0.258828	8.95918e-05	0.029805	Hypomethylated	chr8	TSS200
PXDNL	cg24946253_BC21	-0.269848	3.34426e-05	0.0225766	Hypomethylated	chr8	TSS200
PXDNL	cg25164777_BC21	-0.173908	0.000324577	0.0460688	Hypomethylated	chr8	TSS1500
PXN	cg11826475_BC21	-0.196441	7.54244e-05	0.0282565	Hypomethylated	chr12	TSS1500
PXN	cg20153322_BC21	-0.238496	1.138e-05	0.0168248	Hypomethylated	chr12	TSS1500
PYDC1	cg23042052_TC21	-0.232265	0.000163709	0.0362245	Hypomethylated	chr16	TSS1500
PYGO2	cg11135108_TC12	-0.195264	5.93806e-06	0.0140394	Hypomethylated	chr1	3UTR
PYY	cg21515349_TC21	-0.184616	0.000239819	0.0410551	Hypomethylated	chr17	5UTR
RAB37	cg26263675_TC22	0.16891	0.000186856	0.0376405	Hypermethylated	chr17	exon_9
RAD50	cg05198819_TC21	-0.194652	3.17329e-06	0.0122023	Hypomethylated	chr5	TSS1500
RALA	cg09325711_BC21	-0.303474	3.09891e-05	0.0221916	Hypomethylated	chr7	TSS1500
RALGPS1	cg14268055_BC21	-0.14618	0.000201162	0.0386362	Hypomethylated	chr9	TSS1500
RAMP1	cg15571646_BC21	-0.271281	6.85678e-05	0.0273681	Hypomethylated	chr2	TSS1500
RANBP3	cg24013834_TC21	0.228867	5.73454e-06	0.0138475	Hypermethylated	chr19	exon_3
RAPGEF1	cg26184409_BC21	0.179631	0.000204561	0.0389003	Hypermethylated	chr9	TSS1500
RAPGEF4	cg15397696_TC21	0.203971	0.000289991	0.0441445	Hypermethylated	chr2	TSS1500
RAPGEF5	cg17251781_TC21	-0.212673	8.92711e-05	0.029805	Hypomethylated	chr7	exon_1
RAPGEF5	cg20583679_TC21	-0.140179	0.000230854	0.0405051	Hypomethylated	chr7	5UTR
RASIP1	cg10404009_BC11	-0.112648	9.13415e-05	0.0300268	Hypomethylated	chr19	3UTR
RASIP1	cg10599948_BC21	0.25331	3.80653e-06	0.0125405	Hypermethylated	chr19	exon_8
RASIP1	cg13974464_TC11	-0.121047	9.21355e-05	0.0301482	Hypomethylated	chr19	exon_12
RASIP1	cg24523392_BC21	0.169868	0.000265405	0.0426888	Hypermethylated	chr19	5UTR
RASSF4	cg23023914_TC21	-0.201396	0.000251796	0.0418907	Hypomethylated	chr10	TSS1500
RB1	cg03460032_TC21	0.285207	6.57398e-06	0.0147072	Hypermethylated	chr13	exon_8
RBM23	cg24044049_TC21	-0.207313	6.97567e-05	0.027482	Hypomethylated	chr14	5UTR
RBM24	cg11228656_TC21	-0.288219	0.000125896	0.0333358	Hypomethylated	chr6	exon_4
RBM34	cg21060164_TC21	-0.114592	0.000190874	0.0378929	Hypomethylated	chr1	TSS1500
RBM38	cg15768226_TC11	0.203921	0.000330207	0.0464354	Hypermethylated	chr20	TSS1500
RBM47	cg09249657_BC21	0.167133	1.47497e-05	0.0177725	Hypermethylated	chr4	TSS1500
RBMXL1	cg01038405_TC21	0.182524	0.000323742	0.0460581	Hypermethylated	chr1	5UTR
RBMXL3	cg04173432_BC21	-0.247791	9.86592e-05	0.0308074	Hypomethylated	chrX	TSS200
RBP1	cg21476463_BC21	0.197593	0.000291059	0.0441895	Hypermethylated	chr3	TSS1500
RBP5	cg16959747_TC21	0.173176	0.000159761	0.0358888	Hypermethylated	chr12	3UTR
RCAN2	cg06665622_TC21	-0.204086	0.000109889	0.0317957	Hypomethylated	chr6	TSS200
RCHY1	cg21359538_BC21	-0.248448	0.000235694	0.0408129	Hypomethylated	chr4	exon_2
RCOR3	cg24625909_TC11	-0.27299	0.000208389	0.0391774	Hypomethylated	chr1	TSS200
RDH5	cg02192520_BC21	-0.358413	4.14668e-07	0.00676193	Hypomethylated	chr12	TSS200
RDH5	cg17243643_TC21	-0.258901	2.16639e-05	0.0200614	Hypomethylated	chr12	5UTR
RDH5	cg21156320_BC21	-0.193254	0.000196605	0.0382985	Hypomethylated	chr12	TSS1500
RDH5	cg26037504_TC21	-0.260276	4.08611e-05	0.0237985	Hypomethylated	chr12	TSS1500
RDM1P5	cg11326628_BC21	-0.177141	0.000301541	0.0447888	Hypomethylated	chr17	exon_5
REC8	cg03431846_BC21	-0.20268	0.000360959	0.0480699	Hypomethylated	chr14	TSS200
REC8	cg18628371_BC21	-0.225348	0.00032673	0.0462522	Hypomethylated	chr14	TSS200
REPS1	cg24087211_BC21	0.189234	0.000141534	0.0345384	Hypermethylated	chr6	TSS1500
RFC4	cg03852656_TC21	0.1983	0.000376511	0.0488583	Hypermethylated	chr3	TSS1500
RFX5	cg01996326_BC21	0.22633	0.000153755	0.0355609	Hypermethylated	chr1	3UTR
RGMA	cg08805613_TC21	-0.251392	4.80907e-05	0.0248323	Hypomethylated	chr15	3UTR
RGMA	cg09940657_BC21	-0.217874	8.3665e-05	0.0291915	Hypomethylated	chr15	3UTR
RGR	cg02101307_TC21	-0.248434	7.20746e-05	0.0278791	Hypomethylated	chr10	TSS1500
RHOBTB3	cg02498886_BC21	-0.314936	8.33774e-05	0.029169	Hypomethylated	chr5	TSS1500
RIMS2	cg12945395_TC21	-0.225306	0.000371857	0.0486323	Hypomethylated	chr8	exon_24
RIMS2	cg17303577_BC21	-0.283137	0.000287806	0.0440806	Hypomethylated	chr8	5UTR
RING1	cg26282025_TC21	-0.190729	0.000143726	0.0347134	Hypomethylated	chr6	exon_7
RIPOR3-AS1	cg18111764_TC21	0.149361	0.000216768	0.039711	Hypermethylated	chr20	TSS200
RIPPLY1	cg25820515_TC21	-0.244774	5.514e-05	0.0256959	Hypomethylated	chrX	TSS1500
RMDN1	cg00124004_TC21	-0.148049	0.000340118	0.0468949	Hypomethylated	chr8	TSS1500
RNASE1	cg05153345_BC21	0.169593	0.000179467	0.0371569	Hypermethylated	chr14	TSS200
RNASE1	cg05958352_BC21	0.180636	0.000384029	0.0492245	Hypermethylated	chr14	TSS1500
RNASE1	cg10197238_BC21	0.153274	0.00025665	0.0421599	Hypermethylated	chr14	3UTR
RNASE1	cg13718960_TC21	0.150817	6.76205e-05	0.0272243	Hypermethylated	chr14	TSS1500
RNASEH2C	cg11637721_BC21	-0.278646	1.18868e-05	0.0170465	Hypomethylated	chr11	exon_12
RNASET2	cg10431348_BC21	0.193632	6.13102e-05	0.0264922	Hypermethylated	chr6	3UTR
RNF125	cg24630963_TC21	0.177256	0.000398171	0.0498298	Hypermethylated	chr18	TSS1500
RNF157	cg06440804_BC21	0.166379	0.000338737	0.0468204	Hypermethylated	chr17	exon_18
RNF182	cg12646820_TC22	-0.185213	0.000244436	0.0413656	Hypomethylated	chr6	TSS1500
RNF34	cg03064241_TC21	-0.162894	0.000164811	0.0362695	Hypomethylated	chr12	TSS200
ROBO4	cg09684429_BC21	0.162447	1.91891e-05	0.0192351	Hypermethylated	chr11	TSS1500
ROBO4	cg20419291_BC21	0.215755	9.20369e-06	0.0158913	Hypermethylated	chr11	TSS1500
ROBO4	cg27414487_TC21	0.188816	7.42128e-05	0.0281535	Hypermethylated	chr11	5UTR
RORC	cg03638686_TC21	-0.185767	3.10301e-05	0.0222036	Hypomethylated	chr1	TSS200
RPH3AL	cg02671171_TC21	0.265491	0.000197097	0.0382985	Hypermethylated	chr17	TSS1500
RPH3AL-AS1	cg21740158_BC21	-0.176072	0.000299149	0.0446328	Hypomethylated	chr17	TSS200
RPL27A	cg10639395_BC21	-0.303161	7.30557e-05	0.0280734	Hypomethylated	chr11	exon_5
RPL37A	cg25644657_TC21	-0.216499	0.000227589	0.0403736	Hypomethylated	chr2	TSS1500
RPL7A	cg14392588_TC21	-0.250988	0.000162527	0.036129	Hypomethylated	chr9	TSS1500
RPRD2	cg02086466_TC21	-0.300225	0.000335059	0.0466538	Hypomethylated	chr1	exon_11
RPS6KC1	cg23268653_BC21	0.310068	4.10214e-05	0.0238062	Hypermethylated	chr1	TSS200
RRS1	cg04013090_TC21	-0.227938	2.77342e-05	0.0217126	Hypomethylated	chr8	exon_1
RRS1-DT	cg04013090_TC21	-0.227938	2.77342e-05	0.0217126	Hypomethylated	chr8	exon_1
RSKR	cg22047552_TC21	0.185438	0.000102016	0.031018	Hypermethylated	chr17	exon_5
RTBDN	cg19793697_BC11	-0.210473	6.52778e-05	0.0270147	Hypomethylated	chr19	TSS1500
RTN4	cg18694815_BC21	-0.133544	0.000195247	0.0382058	Hypomethylated	chr2	TSS1500
RUNX1	cg01519261_BC21	-0.362668	0.000233605	0.040681	Hypomethylated	chr21	5UTR
RUNX1	cg04915566_TC21	-0.535047	2.8842e-05	0.0218618	Hypomethylated	chr21	5UTR
RUNX1	cg13030790_TC21	-0.35102	2.2639e-05	0.0203367	Hypomethylated	chr21	5UTR
S100A16	cg00021892_BC21	0.160904	5.33715e-05	0.0255599	Hypermethylated	chr1	TSS1500
S100A2	cg02332117_BC21	-0.167887	0.000166094	0.0363972	Hypomethylated	chr1	TSS1500
S1PR1	cg03050965_TC21	0.196831	0.000206465	0.0390563	Hypermethylated	chr1	exon_2
S1PR1	cg13477354_TC21	0.257422	0.00019049	0.0378579	Hypermethylated	chr1	exon_2
S1PR1	cg17972213_BC21	0.243527	8.51824e-05	0.0293517	Hypermethylated	chr1	exon_2
S1PR4	cg20583073_BC21	0.139592	0.000344911	0.0471369	Hypermethylated	chr19	TSS200
SAMD11	cg01789792_BC21	0.153869	0.000274089	0.0431595	Hypermethylated	chr1	TSS1500
SAMM50	cg18576206_TC21	0.186901	0.000316688	0.0457793	Hypermethylated	chr22	exon_15
SAMMSON	cg06341047_TC21	-0.310273	1.50307e-05	0.0177725	Hypomethylated	chr3	TSS1500
SAP30BP	cg20327784_BC21	0.185554	0.000205852	0.0390049	Hypermethylated	chr17	exon_10
SAR1B	cg02606432_TC21	-0.290838	0.000173445	0.0367597	Hypomethylated	chr5	3UTR
SASH3	cg10649042_BC21	0.237902	0.000208473	0.03918	Hypermethylated	chrX	TSS200
SASH3	cg27564892_BC21	0.20019	0.000151717	0.0353835	Hypermethylated	chrX	TSS200
SBNO2	cg19822716_TC11	0.0779725	0.000178724	0.0371316	Hypermethylated	chr19	exon_2
SCGB2B2	cg22218322_TC21	-0.1975	0.000189813	0.0378135	Hypomethylated	chr19	exon_2
SCIRT	cg09520173_BC21	0.192545	8.07589e-05	0.0288859	Hypermethylated	chr6	exon_1
SCIRT	cg23273875_BC21	0.239279	0.000317506	0.0457858	Hypermethylated	chr6	TSS200
SCNM1	cg01966665_TC21	-0.240631	3.7741e-05	0.0232437	Hypomethylated	chr1	TSS1500
SCUBE1	cg24035417_BC21	0.0862627	0.000298669	0.0445973	Hypermethylated	chr22	exon_6
SDHAF2	cg16402382_BC21	-0.216672	0.000128861	0.0335747	Hypomethylated	chr11	exon_4
SDHD	cg07540593_BC21	-0.239024	0.000129118	0.0335894	Hypomethylated	chr11	exon_2
SEC16B	cg00236991_BC21	-0.236397	0.000206839	0.0391062	Hypomethylated	chr1	exon_8
SELENOO	cg15153049_TC11	0.382742	0.000311146	0.0454303	Hypermethylated	chr22	TSS200
SEMA3B	cg01988285_BC21	-0.253573	2.61358e-05	0.0214831	Hypomethylated	chr3	TSS1500
SEMA3B	cg19655486_BC21	-0.286779	3.54492e-05	0.0228789	Hypomethylated	chr3	TSS1500
SEMA3B-AS1	cg01988285_BC21	-0.253573	2.61358e-05	0.0214831	Hypomethylated	chr3	TSS1500
SEMA3B-AS1	cg19655486_BC21	-0.286779	3.54492e-05	0.0228789	Hypomethylated	chr3	TSS1500
SEMA4B	cg26312071_TC21	-0.264946	4.78724e-05	0.0248141	Hypomethylated	chr15	TSS1500
SEMA5B	cg04830808_TC21	-0.284444	3.73653e-06	0.0125405	Hypomethylated	chr3	TSS200
SENCR	cg03798942_TC21	0.247727	4.86207e-05	0.0249973	Hypermethylated	chr11	TSS1500
SEPT5-GP1BB	cg03263514_TC11	0.251238	8.12126e-05	0.028949	Hypermethylated	chr22	exon_11
SEPT5-GP1BB	cg07335265_TC21	0.139211	3.91372e-05	0.0234618	Hypermethylated	chr22	exon_11
SEPT5-GP1BB	cg08913504_TC11	0.220725	6.77047e-05	0.0272243	Hypermethylated	chr22	exon_11
SEPT5-GP1BB	cg23032661_TC21	0.164497	0.000378773	0.0489544	Hypermethylated	chr22	exon_11
SEPTIN5	cg07335265_TC21	0.139211	3.91372e-05	0.0234618	Hypermethylated	chr22	exon_11
SEPTIN5	cg08913504_TC11	0.220725	6.77047e-05	0.0272243	Hypermethylated	chr22	exon_11
SEPTIN5	cg23032661_TC21	0.164497	0.000378773	0.0489544	Hypermethylated	chr22	exon_11
SEPTIN9	cg00871371_TC21	0.221599	0.000263718	0.0425972	Hypermethylated	chr17	TSS1500
SEPTIN9	cg23343486_BC21	0.227785	0.000267717	0.0427947	Hypermethylated	chr17	TSS200
SERF2	cg15563355_BC21	-0.235843	0.000138916	0.0343445	Hypomethylated	chr15	exon_3
SERHL	cg12078929_BC21	-0.254854	0.000298281	0.0445956	Hypomethylated	chr22	exon_1
SERINC4	cg15563355_BC21	-0.235843	0.000138916	0.0343445	Hypomethylated	chr15	exon_3
SERP1	cg01377119_TC21	0.195382	0.000304304	0.0449629	Hypermethylated	chr3	TSS200
SERP2	cg16021126_BC21	-0.142007	0.000221976	0.0400196	Hypomethylated	chr13	TSS1500
SETD1B	cg07239110_BC21	0.306299	0.000101876	0.031018	Hypermethylated	chr12	exon_4
SETD9	cg07905924_TC21	0.242401	3.62098e-05	0.0229836	Hypermethylated	chr5	TSS1500
SETDB1	cg15151059_BC21	0.148613	5.20208e-05	0.0252433	Hypermethylated	chr1	exon_22
SFRP2	cg04357584_BC21	0.239714	0.000215931	0.0396754	Hypermethylated	chr4	TSS1500
SFRP2	cg05050042_BC11	0.200094	0.00013953	0.0344164	Hypermethylated	chr4	TSS1500
SFRP2	cg13732865_TC11	0.213129	0.000176644	0.0369683	Hypermethylated	chr4	TSS1500
SFRP2	cg21630608_BC21	0.169054	0.000402738	0.0499703	Hypermethylated	chr4	TSS1500
SGCA	cg19286672_BC21	-0.171949	0.000350999	0.0474561	Hypomethylated	chr17	TSS1500
SGCD	cg03811411_BC21	-0.264183	0.000155188	0.0356732	Hypomethylated	chr5	TSS1500
SGCG	cg07126559_TC21	-0.223948	0.000314392	0.0456084	Hypomethylated	chr13	TSS200
SGIP1	cg00089915_BC21	-0.240281	2.12246e-06	0.0118442	Hypomethylated	chr1	TSS200
SGIP1	cg00920348_BC21	-0.213558	5.41331e-07	0.00693233	Hypomethylated	chr1	5UTR
SGIP1	cg02994349_BC21	-0.34473	4.40834e-05	0.024231	Hypomethylated	chr1	TSS200
SGIP1	cg27558095_TC21	-0.317865	2.48455e-05	0.020957	Hypomethylated	chr1	5UTR
SGO2	cg27465452_TC21	-0.278441	0.000171563	0.0366478	Hypomethylated	chr2	TSS1500
SGPL1	cg15117516_TC21	-0.209133	2.68147e-06	0.011909	Hypomethylated	chr10	5UTR
SH2D3C	cg13599613_TC21	0.30925	1.13981e-05	0.0168248	Hypermethylated	chr9	TSS1500
SH2D4B	cg07711397_BC21	-0.174328	0.000141559	0.0345384	Hypomethylated	chr10	TSS200
SH3PXD2A	cg13564061_TC11	-0.137143	7.98959e-05	0.028776	Hypomethylated	chr10	TSS200
SH3PXD2A	cg19235676_BC21	-0.226452	1.49045e-05	0.0177725	Hypomethylated	chr10	TSS200
SH3PXD2A	cg23441866_BC21	-0.260189	3.53665e-06	0.0124489	Hypomethylated	chr10	TSS200
SH3PXD2A-AS1	cg09225052_BC21	0.245982	8.23963e-05	0.0290787	Hypermethylated	chr10	TSS1500
SH3RF2	cg07464471_BC21	-0.23546	0.00020054	0.0385734	Hypomethylated	chr5	exon_6
SH3RF2	cg20478750_BC21	-0.214926	0.000208157	0.0391656	Hypomethylated	chr5	TSS1500
SH3TC1	cg06230451_TC21	-0.156438	0.000110211	0.031804	Hypomethylated	chr4	exon_12
SH3TC2	cg03016867_BC21	0.188826	4.01217e-05	0.0237202	Hypermethylated	chr5	exon_1
SH3TC2	cg08688681_BC21	-0.266159	2.75666e-05	0.0216933	Hypomethylated	chr5	3UTR
SH3TC2	cg08688746_TC21	-0.270791	0.000335285	0.0466583	Hypomethylated	chr5	3UTR
SH3TC2	cg14818279_BC21	0.197811	0.000296772	0.0445762	Hypermethylated	chr5	exon_1
SH3TC2	cg15502698_TC21	0.194924	1.41001e-05	0.0174557	Hypermethylated	chr5	exon_1
SH3TC2	cg19962468_TC21	0.17295	0.000262522	0.0425234	Hypermethylated	chr5	TSS200
SH3TC2	cg24815728_TC21	0.261212	1.4938e-05	0.0177725	Hypermethylated	chr5	exon_6
SH3TC2	cg26474043_BC21	0.19509	4.54197e-05	0.0245236	Hypermethylated	chr5	TSS200
SH3TC2-DT	cg03016867_BC21	0.188826	4.01217e-05	0.0237202	Hypermethylated	chr5	exon_1
SH3TC2-DT	cg14818279_BC21	0.197811	0.000296772	0.0445762	Hypermethylated	chr5	exon_1
SH3TC2-DT	cg15502698_TC21	0.194924	1.41001e-05	0.0174557	Hypermethylated	chr5	exon_1
SH3TC2-DT	cg19962468_TC21	0.17295	0.000262522	0.0425234	Hypermethylated	chr5	TSS200
SH3TC2-DT	cg26474043_BC21	0.19509	4.54197e-05	0.0245236	Hypermethylated	chr5	TSS200
SHANK2-AS1	cg15350840_TC21	0.204864	4.63431e-06	0.0129344	Hypermethylated	chr11	TSS1500
SHANK3	cg16634125_BC21	0.178733	0.000215929	0.0396754	Hypermethylated	chr22	exon_5
SHROOM3	cg18705541_BC21	-0.186681	5.78251e-05	0.0260246	Hypomethylated	chr4	exon_5
SIGLEC1	cg14199187_TC21	-0.225075	0.000171653	0.0366478	Hypomethylated	chr20	3UTR
SIGMAR1	cg05185565_TC21	-0.215829	0.000171568	0.0366478	Hypomethylated	chr9	TSS1500
SINHCAF	cg01611280_TC21	-0.267096	0.000387227	0.0493918	Hypomethylated	chr12	TSS1500
SINHCAF	cg03184588_BC21	-0.24968	0.000273664	0.0431396	Hypomethylated	chr12	TSS1500
SIPA1	cg04466898_TC21	0.216226	0.000393931	0.0497339	Hypermethylated	chr11	5UTR
SIPA1	cg06975311_TC21	0.143255	9.09514e-05	0.0299683	Hypermethylated	chr11	TSS200
SIPA1	cg13395086_TC21	0.237781	4.03301e-05	0.0237351	Hypermethylated	chr11	exon_2
SIPA1	cg16478976_BC11	0.247306	1.65359e-05	0.0183621	Hypermethylated	chr11	TSS1500
SIX6	cg00950265_BC21	0.255157	0.000252091	0.0419094	Hypermethylated	chr14	TSS1500
SLA	cg17055993_TC21	-0.217456	0.000222132	0.0400196	Hypomethylated	chr8	TSS1500
SLC12A5	cg03384391_BC21	-0.130346	0.000216327	0.0396754	Hypomethylated	chr20	TSS1500
SLC12A9	cg21406967_TC21	-0.199392	6.66908e-06	0.0147072	Hypomethylated	chr7	exon_14
SLC15A2	cg02034887_BC21	-0.239252	0.000127051	0.0334059	Hypomethylated	chr3	TSS1500
SLC15A4	cg10643271_TC21	-0.270068	4.77316e-08	0.00405985	Hypomethylated	chr12	TSS1500
SLC15A4	cg15623519_BC11	-0.180545	3.32557e-05	0.0225766	Hypomethylated	chr12	TSS1500
SLC15A4	cg16444942_TC21	-0.270975	3.28923e-06	0.0123065	Hypomethylated	chr12	TSS1500
SLC15A4	cg19777783_TC21	-0.121199	0.000109379	0.0317282	Hypomethylated	chr12	TSS1500
SLC16A3	cg05686633_TC11	0.287725	0.000371586	0.0486302	Hypermethylated	chr17	TSS1500
SLC16A3	cg10241809_BC21	-0.192864	3.99505e-05	0.0237016	Hypomethylated	chr17	3UTR
SLC22A18	cg21019522_TC21	0.127432	0.000362339	0.048108	Hypermethylated	chr11	exon_3
SLC22A18AS	cg21019522_TC21	0.127432	0.000362339	0.048108	Hypermethylated	chr11	exon_3
SLC22A23	cg16887070_TC21	0.238262	0.000389922	0.049536	Hypermethylated	chr6	TSS200
SLC23A2	cg25530397_BC21	0.282085	0.000115714	0.0323558	Hypermethylated	chr20	exon_12
SLC24A1	cg16970979_BC21	0.150442	0.000138136	0.0343068	Hypermethylated	chr15	5UTR
SLC24A1	cg23075476_BC21	0.134051	0.000136914	0.0341982	Hypermethylated	chr15	TSS200
SLC24A3-AS1	cg06738786_BC21	-0.232895	0.000296063	0.044572	Hypomethylated	chr20	exon_1
SLC25A1	cg08411777_BC21	0.242676	4.77703e-05	0.0248141	Hypermethylated	chr22	TSS1500
SLC25A1	cg12167239_BC21	0.266815	3.09717e-05	0.0221916	Hypermethylated	chr22	TSS1500
SLC26A10	cg00700412_TC11	0.141715	0.000373144	0.0486774	Hypermethylated	chr12	TSS1500
SLC26A10	cg19262963_TC21	0.150925	0.000243793	0.0413627	Hypermethylated	chr12	TSS1500
SLC26A4	cg04473302_TC21	0.236289	0.000304802	0.0449849	Hypermethylated	chr7	TSS200
SLC27A3	cg17423763_BC21	-0.181551	9.91567e-05	0.0308074	Hypomethylated	chr1	exon_4
SLC2A11	cg06211579_BC11	-0.24884	0.000325618	0.0461661	Hypomethylated	chr22	TSS200
SLC2A11	cg13824156_TC21	-0.263993	0.00014044	0.0344934	Hypomethylated	chr22	TSS1500
SLC2A5	cg00310940_TC21	-0.198126	0.000374029	0.048737	Hypomethylated	chr1	exon_1
SLC2A5	cg00738435_BC21	-0.288769	0.000135544	0.0340985	Hypomethylated	chr1	TSS1500
SLC2A5	cg12763828_BC21	-0.213721	0.000183847	0.03749	Hypomethylated	chr1	exon_1
SLC35B1	cg27035709_BC21	-0.195656	8.11921e-05	0.028949	Hypomethylated	chr17	exon_6
SLC38A10	cg06850526_BC21	0.158188	0.000296432	0.0445745	Hypermethylated	chr17	TSS1500
SLC38A2	cg26076664_BC21	-0.298525	2.96605e-06	0.011909	Hypomethylated	chr12	exon_12
SLC38A8	cg21841113_BC21	0.621661	0.000368935	0.0484774	Hypermethylated	chr16	TSS1500
SLC43A3	cg23464565_TC21	-0.263553	7.73071e-06	0.0153399	Hypomethylated	chr11	TSS1500
SLC44A2	cg11152960_BC21	-0.209901	1.8795e-05	0.0190668	Hypomethylated	chr19	exon_15
SLC47A1	cg01530032_BC21	0.176949	8.16328e-05	0.0289627	Hypermethylated	chr17	TSS1500
SLC4A3	cg08274552_TC21	0.267804	1.26176e-06	0.009786	Hypermethylated	chr2	TSS1500
SLC4A3	cg22732731_TC21	0.133401	0.000226645	0.0403395	Hypermethylated	chr2	TSS1500
SLC52A3	cg19037007_TC11	-0.137773	0.000245239	0.0414172	Hypomethylated	chr20	exon_6
SLC7A11	cg07661704_BC21	0.170105	0.000208572	0.03918	Hypermethylated	chr4	exon_4
SLC7A8	cg01790464_BC11	-0.169466	0.000145018	0.0348526	Hypomethylated	chr14	TSS1500
SLC7A8	cg05357695_BC21	-0.282018	2.95943e-05	0.0219129	Hypomethylated	chr14	5UTR
SLC7A8	cg19283446_BC21	-0.227477	0.000111597	0.0319552	Hypomethylated	chr14	exon_1
SLC7A8	cg21380590_TC21	-0.246812	9.309e-05	0.0302589	Hypomethylated	chr14	TSS1500
SLC7A8	cg23168192_TC21	-0.25417	0.000219598	0.0398729	Hypomethylated	chr14	TSS1500
SLC7A8	cg23168192_TC22	-0.307602	1.5465e-05	0.0180069	Hypomethylated	chr14	TSS1500
SLC8B1	cg18119019_TC21	-0.254917	5.63643e-05	0.0258826	Hypomethylated	chr12	3UTR
SLC9A3R2	cg01142668_TC11	0.163443	0.000237343	0.0408979	Hypermethylated	chr16	exon_4
SLC9A3R2	cg09321109_BC21	0.247326	8.32945e-05	0.0291623	Hypermethylated	chr16	exon_6
SLC9A3R2	cg09476997_BC11	0.266931	0.000356841	0.047836	Hypermethylated	chr16	exon_7
SLC9A3R2	cg15909006_TC21	0.205245	7.02263e-05	0.0275397	Hypermethylated	chr16	exon_3
SLC9A3R2	cg17826389_BC21	0.226106	0.000136048	0.0341054	Hypermethylated	chr16	exon_7
SLFNL1	cg13280713_BC21	0.243936	4.11473e-05	0.0238285	Hypermethylated	chr1	TSS200
SLFNL1	cg13367406_TC21	0.14349	0.000161448	0.0360027	Hypermethylated	chr1	3UTR
SLFNL1-AS1	cg13367406_TC21	0.14349	0.000161448	0.0360027	Hypermethylated	chr1	3UTR
SLITRK5	cg05757365_TC21	0.234846	0.000184782	0.037546	Hypermethylated	chr13	exon_2
SLITRK5	cg26168643_TC21	0.338416	1.23265e-05	0.0171678	Hypermethylated	chr13	exon_2
SLPI	cg08548498_TC21	-0.344579	5.32502e-05	0.0255355	Hypomethylated	chr20	TSS1500
SLPI	cg12966875_BC21	-0.298075	1.51538e-06	0.010666	Hypomethylated	chr20	TSS1500
SLPI	cg22525377_TC21	-0.273134	0.000343964	0.0470902	Hypomethylated	chr20	TSS200
SLPI	cg23480341_BC21	-0.326084	7.14014e-07	0.00775598	Hypomethylated	chr20	TSS1500
SLPI	cg23480341_BC22	-0.301058	2.36261e-06	0.0118451	Hypomethylated	chr20	TSS1500
SMAD1	cg10730450_TC21	0.216232	0.000342009	0.0470221	Hypermethylated	chr4	TSS1500
SMARCD2	cg20282967_BC21	-0.25738	6.27726e-05	0.0266707	Hypomethylated	chr17	TSS200
SMARCD3	cg04517044_TC21	-0.26029	2.33724e-06	0.0118451	Hypomethylated	chr7	TSS1500
SMCO4	cg06895640_BC21	-0.24127	0.000218805	0.0398108	Hypomethylated	chr11	TSS1500
SMCO4	cg16765855_BC21	-0.211892	0.000307187	0.0451173	Hypomethylated	chr11	TSS1500
SMIM19	cg10210397_BC21	-0.285835	0.000300348	0.0447243	Hypomethylated	chr8	exon_4
SMIM20	cg06580014_BC21	-0.316013	9.77085e-05	0.0307757	Hypomethylated	chr4	exon_3
SMIM20	cg12926999_BC21	0.176895	2.89002e-05	0.0218618	Hypermethylated	chr4	TSS1500
SMIM2-IT1	cg24606069_BC21	-0.246855	0.000117844	0.0325352	Hypomethylated	chr13	TSS200
SMIM3	cg16646054_TC21	0.169567	0.000109324	0.0317268	Hypermethylated	chr5	TSS1500
SMPX	cg05446138_TC21	-0.29498	0.000309633	0.0453106	Hypomethylated	chrX	TSS200
SNAI1	cg03078972_TC21	0.134996	0.000297737	0.044581	Hypermethylated	chr20	TSS1500
SNCAIP	cg18637698_TC21	-0.22441	1.11383e-05	0.0166929	Hypomethylated	chr5	TSS1500
SNCAIP	cg20469275_TC21	-0.181382	0.000215717	0.0396754	Hypomethylated	chr5	TSS1500
SNCG	cg05046097_TC21	0.153508	0.000381528	0.0490476	Hypermethylated	chr10	TSS1500
SNED1	cg03785076_TC21	-0.251963	4.59686e-05	0.0246156	Hypomethylated	chr2	TSS1500
SNED1	cg21304158_TC21	-0.21057	0.000313576	0.045586	Hypomethylated	chr2	TSS1500
SNORA115	cg17701509_BC21	-0.22117	0.000190574	0.0378579	Hypomethylated	chr2	TSS1500
SNORA70	cg01596349_TC21	-0.199519	0.000140869	0.0345178	Hypomethylated	chrX	TSS1500
SNORC	cg18572413_TC11	0.152559	0.000126644	0.0333919	Hypermethylated	chr2	exon_4
SNORD17	cg03117379_TC21	-0.187126	0.000230385	0.0404993	Hypomethylated	chr20	TSS1500
SNORD32A	cg19426731_BC21	-0.216758	0.000143691	0.0347134	Hypomethylated	chr19	TSS1500
SNORD33	cg19426731_BC21	-0.216758	0.000143691	0.0347134	Hypomethylated	chr19	TSS1500
SNORD52	cg01657995_TC22	-0.245566	4.34161e-05	0.0241125	Hypomethylated	chr6	exon_1
SNORD52	cg07089321_TC21	-0.266283	0.000131913	0.0337744	Hypomethylated	chr6	TSS200
SOWAHD	cg27497390_BC21	0.111772	0.000375892	0.0488112	Hypermethylated	chrX	TSS1500
SOX10	cg26318367_BC21	0.193597	8.83111e-05	0.0297356	Hypermethylated	chr22	3UTR
SOX15	cg06812840_TC21	-0.164867	0.000268483	0.0428305	Hypomethylated	chr17	exon_1
SOX17	cg05200607_TC21	-0.212391	1.05603e-05	0.0163808	Hypomethylated	chr8	TSS1500
SOX18	cg19187682_TC21	0.206075	6.21138e-05	0.0266002	Hypermethylated	chr20	TSS1500
SOX7	cg22647929_BC21	0.215472	5.63372e-05	0.0258826	Hypermethylated	chr8	exon_2
SP6	cg05044743_BC11	-0.146934	1.19554e-06	0.00968271	Hypomethylated	chr17	TSS1500
SPAG16-DT	cg03691573_BC21	-0.20754	0.00029496	0.0444791	Hypomethylated	chr2	TSS1500
SPAG17	cg14127013_BC21	0.152596	9.97492e-05	0.0308518	Hypermethylated	chr1	exon_14
SPATA13	cg27026786_BC11	0.226421	7.1614e-05	0.0278067	Hypermethylated	chr13	exon_2
SPATA19	cg16327839_TC21	-0.181059	2.39534e-05	0.0207463	Hypomethylated	chr11	exon_1
SPATA21	cg03885055_BC21	-0.239302	6.86403e-06	0.0148349	Hypomethylated	chr1	exon_15
SPATA9	cg16319118_BC21	-0.280665	3.19738e-07	0.00676193	Hypomethylated	chr5	TSS1500
SPATA9	cg26500016_BC21	-0.348299	9.90296e-06	0.0161863	Hypomethylated	chr5	TSS1500
SPATS2L	cg03999456_BC21	-0.281379	1.06287e-05	0.0164091	Hypomethylated	chr2	exon_10
SPCS1	cg27312987_TC21	-0.200553	0.000142992	0.0346386	Hypomethylated	chr3	5UTR
SPEG	cg01727145_TC11	0.319942	3.6136e-05	0.0229836	Hypermethylated	chr2	exon_4
SPEG	cg25008858_BC21	0.171746	0.000143522	0.0347027	Hypermethylated	chr2	exon_4
SPG7	cg02627286_BC11	0.225689	4.30082e-06	0.0128389	Hypermethylated	chr16	exon_4
SPON2	cg04343927_BC21	-0.309859	5.89178e-05	0.0261243	Hypomethylated	chr4	TSS1500
SPOP	cg13475335_TC21	0.251979	0.00012401	0.0331268	Hypermethylated	chr17	exon_5
SPRED2	cg23281123_BC21	0.24452	4.32743e-05	0.0240668	Hypermethylated	chr2	3UTR
SPTB	cg01642461_BC21	-0.20001	0.000116858	0.0324573	Hypomethylated	chr14	exon_1
SRC	cg25228074_BC21	0.145671	9.50097e-05	0.030399	Hypermethylated	chr20	exon_13
SRI	cg11354664_BC21	0.229825	0.000150646	0.035223	Hypermethylated	chr7	exon_7
SRRM2-AS1	cg06293169_TC21	-0.250259	4.17017e-05	0.0238956	Hypomethylated	chr16	TSS1500
SRSF1	cg23960707_TC21	-0.188357	0.000147164	0.034892	Hypomethylated	chr17	exon_3
ST8SIA1	cg17370627_BC21	0.192901	4.7755e-05	0.0248141	Hypermethylated	chr12	3UTR
STAB1	cg01381934_BC11	0.157333	0.000118	0.0325375	Hypermethylated	chr3	TSS1500
STAB2	cg12031031_BC21	0.194779	9.65223e-05	0.0305767	Hypermethylated	chr12	TSS200
STARD7	cg15859856_TC21	-0.331782	6.05947e-05	0.02642	Hypomethylated	chr2	exon_7
STEAP2	cg14884160_TC21	0.189401	0.000165616	0.0363563	Hypermethylated	chr7	TSS1500
STK40	cg00913954_TC21	-0.230249	0.000363802	0.0481974	Hypomethylated	chr1	TSS1500
STK40	cg15194019_BC21	-0.205785	0.000319966	0.0459124	Hypomethylated	chr1	TSS1500
STRN4	cg24634505_BC21	0.18406	0.000362813	0.0481341	Hypermethylated	chr19	exon_7
STRN4	cg24634506_BC21	0.153024	0.000171725	0.0366478	Hypermethylated	chr19	exon_7
STUB1	cg00595197_TC21	-0.171069	0.000384252	0.0492249	Hypomethylated	chr16	exon_2
STUB1-DT	cg00595197_TC21	-0.171069	0.000384252	0.0492249	Hypomethylated	chr16	exon_2
STX10	cg17753124_TC21	0.110845	0.000399826	0.0499	Hypermethylated	chr19	exon_4
STYXL1	cg16489192_BC21	-0.286954	1.89908e-05	0.0191412	Hypomethylated	chr7	exon_2
SUMO4	cg12372912_BC21	0.171388	0.000316335	0.0457642	Hypermethylated	chr6	TSS1500
SUSD1	cg07704578_TC21	-0.255124	0.000201433	0.0386368	Hypomethylated	chr9	exon_17
SV2B	cg13856711_TC21	-0.209284	0.00020953	0.0392468	Hypomethylated	chr15	TSS1500
SVIL	cg11316887_TC21	-0.250042	1.78267e-05	0.018612	Hypomethylated	chr10	TSS1500
SYNCRIP	cg09782200_BC21	-0.241091	0.000244414	0.0413656	Hypomethylated	chr6	TSS200
SYNPO	cg05876069_TC21	-0.22503	0.000271906	0.0429925	Hypomethylated	chr5	5UTR
SYNPO2	cg09757859_TC21	-0.230141	0.000119421	0.0327189	Hypomethylated	chr4	exon_3
SYNPO2	cg13541713_TC21	-0.278766	2.3595e-05	0.0206481	Hypomethylated	chr4	TSS1500
SYNPR	cg19467202_BC21	-0.305319	3.50925e-05	0.0227936	Hypomethylated	chr3	TSS200
SYT1	cg22333868_TC21	-0.185605	0.000322695	0.0459868	Hypomethylated	chr12	exon_5
SYT7	cg08752135_TC21	-0.132232	0.000402701	0.0499703	Hypomethylated	chr11	3UTR
SYT7	cg16038377_BC21	-0.185963	0.000221518	0.0400022	Hypomethylated	chr11	3UTR
SYTL2	cg18556280_BC21	-0.158907	0.000391018	0.0495699	Hypomethylated	chr11	3UTR
SYTL3	cg25643154_BC11	-0.160358	1.72923e-05	0.0184616	Hypomethylated	chr6	5UTR
SZRD1	cg03885055_BC21	-0.239302	6.86403e-06	0.0148349	Hypomethylated	chr1	exon_15
TAF1	cg12892117_TC21	0.200355	0.000294742	0.0444683	Hypermethylated	chrX	exon_8
TAL1	cg23649500_BC21	-0.228195	2.94991e-05	0.0219129	Hypomethylated	chr1	exon_4
TAMALIN	cg07708742_BC21	0.184018	7.01964e-05	0.0275397	Hypermethylated	chr12	TSS1500
TAMALIN-AS1	cg07708742_BC21	0.184018	7.01964e-05	0.0275397	Hypermethylated	chr12	TSS1500
TAOK3	cg07857234_TC21	-0.305533	3.34891e-05	0.0225766	Hypomethylated	chr12	TSS200
TAOK3	cg18177222_BC21	-0.251666	0.000188028	0.0376958	Hypomethylated	chr12	TSS1500
TBC1D8	cg17461003_BC21	0.267538	0.000264816	0.0426667	Hypermethylated	chr2	exon_1
TBC1D8-AS1	cg17461003_BC21	0.267538	0.000264816	0.0426667	Hypermethylated	chr2	exon_1
TCEA2	cg02197387_TC21	-0.180832	0.000201377	0.0386368	Hypomethylated	chr20	TSS1500
TCERG1L-AS1	cg25065723_TC11	0.200404	0.000129798	0.0335911	Hypermethylated	chr10	TSS1500
TDRD6	cg17326336_BC21	-0.282484	2.33686e-05	0.0206037	Hypomethylated	chr6	exon_1
TENM3-AS1	cg14201424_TC11	0.127023	0.000315953	0.0457382	Hypermethylated	chr4	exon_4
TENT5A	cg04346283_TC21	-0.263518	1.75033e-05	0.0184869	Hypomethylated	chr6	exon_3
TESMIN	cg16930892_BC21	-0.128343	0.000275183	0.0432276	Hypomethylated	chr11	TSS1500
TESPA1	cg24536818_TC22	0.228449	3.58972e-05	0.0229836	Hypermethylated	chr12	TSS1500
TET3	cg04865018_TC21	0.207845	0.000183	0.0374226	Hypermethylated	chr2	5UTR
TEX10	cg06377676_BC21	-0.257501	0.000153734	0.0355609	Hypomethylated	chr9	exon_3
TEX33	cg09404862_TC21	0.192844	0.00021383	0.0396064	Hypermethylated	chr22	TSS1500
TGFB3	cg08922698_TC21	-0.244292	6.26028e-05	0.0266624	Hypomethylated	chr14	exon_1
THAP4	cg17882406_TC21	0.218591	0.000312041	0.0455328	Hypermethylated	chr2	TSS1500
THAP6	cg21359538_BC21	-0.248448	0.000235694	0.0408129	Hypomethylated	chr4	exon_2
THBS1	cg02291532_TC21	-0.165421	0.00011541	0.0323299	Hypomethylated	chr15	exon_3
THBS3	cg24155444_TC21	-0.24128	6.72068e-05	0.0272243	Hypomethylated	chr1	TSS1500
THOC6	cg27269561_TC21	-0.235103	4.06967e-06	0.0125405	Hypomethylated	chr16	3UTR
THSD4	cg03331473_TC21	0.150031	7.84345e-05	0.0285645	Hypermethylated	chr15	5UTR
TIAM2	cg09364590_BC21	0.141258	0.000258173	0.0422603	Hypermethylated	chr6	TSS200
TIE1	cg14525270_TC21	0.220563	0.000320457	0.0459325	Hypermethylated	chr1	TSS200
TIMM8B	cg07540593_BC21	-0.239024	0.000129118	0.0335894	Hypomethylated	chr11	exon_2
TINAGL1	cg00541683_BC21	0.18867	0.000188372	0.0377013	Hypermethylated	chr1	TSS200
TINAGL1	cg19135416_BC21	0.133526	0.000287877	0.0440806	Hypermethylated	chr1	TSS1500
TINAGL1	cg25811375_BC21	0.172972	0.000232505	0.0406178	Hypermethylated	chr1	TSS1500
TLCD1	cg22374545_TC21	-0.192634	0.000373074	0.0486774	Hypomethylated	chr17	exon_3
TLNRD1	cg00143527_TC21	0.218879	2.91998e-05	0.0219044	Hypermethylated	chr15	TSS1500
TLR1	cg09316306_TC22	0.224859	0.000169451	0.0365032	Hypermethylated	chr4	TSS1500
TM4SF18	cg09183232_BC21	0.19715	1.97079e-05	0.0192942	Hypermethylated	chr3	TSS1500
TM4SF1-AS1	cg10725542_TC21	0.217622	0.000321578	0.045965	Hypermethylated	chr3	TSS1500
TM4SF1-AS1	cg26306106_TC21	0.280906	5.17916e-05	0.0251989	Hypermethylated	chr3	TSS1500
TM4SF4	cg04121771_BC21	-0.219496	0.00021444	0.0396438	Hypomethylated	chr3	TSS1500
TMC3	cg20701080_BC21	-0.231032	0.000324229	0.0460632	Hypomethylated	chr15	exon_18
TMC8	cg23005990_BC21	0.169795	0.000226675	0.0403395	Hypermethylated	chr17	exon_16
TMED3	cg13081670_TC21	-0.249289	0.000195689	0.0382156	Hypomethylated	chr15	exon_3
TMEM100	cg10820158_BC21	-0.268991	0.000103992	0.031268	Hypomethylated	chr17	TSS1500
TMEM125	cg17057860_TC21	-0.150297	0.000231141	0.0405198	Hypomethylated	chr1	TSS1500
TMEM154	cg06371582_BC21	0.192991	0.000156873	0.035767	Hypermethylated	chr4	TSS1500
TMEM184A	cg05481201_BC11	0.196787	0.00036958	0.0485087	Hypermethylated	chr7	3UTR
TMEM184A	cg18101914_TC21	0.174056	0.000367138	0.0483936	Hypermethylated	chr7	3UTR
TMEM184B	cg18396403_BC21	0.289187	0.000141394	0.0345258	Hypermethylated	chr22	3UTR
TMEM208	cg09941507_BC11	0.389925	0.000393509	0.0497081	Hypermethylated	chr16	TSS1500
TMEM217	cg16184008_TC21	0.172193	3.82828e-05	0.0233574	Hypermethylated	chr6	exon_2
TMEM233	cg04373566_TC21	-0.237575	0.00024759	0.0415768	Hypomethylated	chr12	TSS1500
TMEM237	cg14791081_TC21	-0.271023	0.000273333	0.0431296	Hypomethylated	chr2	TSS1500
TMEM244	cg00239660_BC21	-0.251653	4.1227e-05	0.0238285	Hypomethylated	chr6	TSS200
TMEM244	cg15368264_TC21	-0.248503	0.00039894	0.0498307	Hypomethylated	chr6	exon_1
TMEM244	cg17626734_BC21	-0.285275	1.39996e-05	0.0174316	Hypomethylated	chr6	TSS200
TMEM274P	cg22393461_BC21	0.30596	8.48506e-05	0.0293517	Hypermethylated	chr1	exon_5
TMEM41B	cg19415743_BC21	-0.201282	8.75942e-05	0.0296901	Hypomethylated	chr11	TSS1500
TMEM71	cg20955688_TC21	0.194242	0.000356423	0.047808	Hypermethylated	chr8	TSS200
TMEM8B	cg11447163_BC21	-0.213291	0.000207762	0.0391458	Hypomethylated	chr9	exon_14
TMUB1	cg11823624_TC21	-0.188611	0.000340604	0.046922	Hypomethylated	chr7	exon_3
TMUB1	cg15922246_BC21	-0.240077	0.000123129	0.0330893	Hypomethylated	chr7	exon_3
TNFAIP2	cg20007978_TC21	0.226668	0.000349379	0.0473911	Hypermethylated	chr14	TSS1500
TNFAIP8L1	cg09918674_TC21	0.210232	0.000369156	0.0484893	Hypermethylated	chr19	TSS1500
TNFRSF12A	cg26808293_TC21	-0.215175	6.08148e-06	0.0142303	Hypomethylated	chr16	exon_4
TNFSF15	cg04200931_TC21	-0.183282	0.000391001	0.0495699	Hypomethylated	chr9	exon_1
TNNC1	cg24166628_TC21	-0.150932	0.000125177	0.0332446	Hypomethylated	chr3	TSS200
TNNC2	cg02810134_TC21	-0.286663	5.16993e-05	0.0251942	Hypomethylated	chr20	exon_1
TNNI2	cg18386828_BC21	-0.286081	0.000152583	0.0354782	Hypomethylated	chr11	5UTR
TNXB	cg09423875_TC21	-0.151738	4.41182e-05	0.0242356	Hypomethylated	chr6	TSS1500
TOM1	cg26063087_TC21	0.14372	0.00016196	0.0360643	Hypermethylated	chr22	TSS1500
TOR4A	cg13274149_BC21	-0.154534	5.35676e-06	0.0135238	Hypomethylated	chr9	exon_2
TPM1	cg05388410_BC21	-0.409249	1.31505e-06	0.00994646	Hypomethylated	chr15	TSS1500
TPM1	cg08198488_BC11	-0.283621	0.000159389	0.035867	Hypomethylated	chr15	TSS1500
TPM1	cg20906903_TC21	-0.273512	0.000147007	0.034891	Hypomethylated	chr15	exon_2
TPM1	cg24483493_TC21	-0.387407	4.82986e-05	0.024877	Hypomethylated	chr15	TSS1500
TPM1-AS	cg19631779_BC21	-0.412821	9.19786e-05	0.030136	Hypomethylated	chr15	exon_2
TPM1-AS	cg22201105_BC21	0.335772	2.6367e-05	0.0215102	Hypermethylated	chr15	exon_1
TPRG1-AS1	cg16887774_TC21	-0.256163	2.98947e-05	0.0219623	Hypomethylated	chr3	TSS1500
TRABD2B	cg06245305_TC21	0.239387	0.000106288	0.0313955	Hypermethylated	chr1	3UTR
TRAF3IP2	cg06499213_TC21	0.234767	0.000133491	0.0339609	Hypermethylated	chr6	exon_6
TRAF3IP2	cg14225532_BC21	-0.226689	1.78353e-05	0.018612	Hypomethylated	chr6	exon_2
TRAK1	cg10907866_BC21	-0.274721	0.000198973	0.0384493	Hypomethylated	chr3	5UTR
TRAK1	cg27472042_TC21	-0.252263	0.000367382	0.0483943	Hypomethylated	chr3	TSS200
TRAP1	cg02634421_TC21	0.232102	0.000188978	0.0377291	Hypermethylated	chr16	TSS1500
TRAPPC3	cg19822229_BC21	-0.214823	0.000108737	0.0316523	Hypomethylated	chr1	TSS1500
TRAPPC9	cg26281899_BC21	-0.223847	0.000189786	0.0378135	Hypomethylated	chr8	TSS1500
TRIM32	cg07343162_BC21	-0.187543	0.000334212	0.046626	Hypomethylated	chr9	TSS1500
TRIM39	cg10061567_TC21	-0.281136	0.000248093	0.0416003	Hypomethylated	chr6	TSS1500
TRIM44	cg02760962_BC21	-0.221625	0.000305592	0.0450703	Hypomethylated	chr11	TSS1500
TRIM62	cg00552254_TC21	-0.20041	4.68097e-05	0.0247772	Hypomethylated	chr1	TSS1500
TRIM62	cg17422022_TC21	-0.216342	0.000312593	0.045559	Hypomethylated	chr1	TSS200
TRIM8	cg15503399_BC21	0.223305	6.68307e-05	0.0272099	Hypermethylated	chr10	exon_5
TRIP6	cg21406967_TC21	-0.199392	6.66908e-06	0.0147072	Hypomethylated	chr7	exon_14
TRMT9B	cg11209481_BC21	-0.180263	0.000108971	0.0316901	Hypomethylated	chr8	TSS200
TRPM1	cg19881011_BC21	-0.107698	0.000376224	0.0488391	Hypomethylated	chr15	TSS1500
TRPV1	cg09579932_TC21	0.134256	0.000239831	0.0410551	Hypermethylated	chr17	TSS200
TSC22D1	cg15882609_TC21	0.241152	1.6879e-05	0.0184558	Hypermethylated	chr13	TSS1500
TSEN34	cg04512704_TC11	0.323172	0.000384034	0.0492245	Hypermethylated	chr19	TSS1500
TSHR	cg23234607_TC21	-0.275088	1.01675e-05	0.0162955	Hypomethylated	chr14	TSS1500
TSPAN14	cg01481646_BC21	0.220385	0.00015608	0.0357079	Hypermethylated	chr10	TSS1500
TSPAN8	cg02965411_TC21	-0.227368	0.000316077	0.0457421	Hypomethylated	chr12	TSS1500
TSPEAR-AS1	cg02828687_TC21	-0.138209	0.000288851	0.0441325	Hypomethylated	chr21	exon_1
TTC37	cg24276672_TC21	-0.303531	6.12434e-05	0.0264883	Hypomethylated	chr5	exon_5
TTC7B	cg08426851_TC21	0.23666	0.00012393	0.0331268	Hypermethylated	chr14	3UTR
TTN	cg09518293_TC21	-0.207157	0.000274624	0.0431782	Hypomethylated	chr2	TSS1500
TUBB6	cg15464880_BC21	0.166737	0.000340622	0.046922	Hypermethylated	chr18	TSS1500
TUBGCP6	cg21649580_TC21	-0.230172	0.000310078	0.0453612	Hypomethylated	chr22	exon_1
TULP2	cg19285532_BC11	0.111599	0.000277747	0.0434588	Hypermethylated	chr19	TSS200
TUT1	cg16237908_TC21	0.213197	0.00015962	0.0358836	Hypermethylated	chr11	exon_7
TXNDC5	cg25700848_TC21	0.196392	3.48133e-06	0.0124489	Hypermethylated	chr6	TSS1500
TXNRD2	cg08825848_BC21	-0.297348	1.00065e-06	0.0089744	Hypomethylated	chr22	TSS1500
TYRP1	cg27364560_TC21	-0.237528	4.42797e-05	0.0242951	Hypomethylated	chr9	exon_4
U2AF2	cg21177147_TC21	-0.108029	0.000295408	0.0445264	Hypomethylated	chr19	exon_12
UACA	cg00974204_BC21	-0.239095	0.000131128	0.033725	Hypomethylated	chr15	TSS1500
UBC	cg03187660_TC21	-0.284406	0.00015081	0.035223	Hypomethylated	chr12	TSS1500
UBE2E1-AS1	cg04655315_BC21	-0.329742	4.63763e-05	0.0246476	Hypomethylated	chr3	TSS1500
UBE2K	cg19734201_BC11	-0.280582	0.000283167	0.0437976	Hypomethylated	chr4	TSS200
UBE2V1	cg09647192_BC21	-0.303244	2.38014e-06	0.0118451	Hypomethylated	chr20	5UTR
UBP1	cg11978824_TC21	-0.202162	9.62935e-05	0.0305364	Hypomethylated	chr3	TSS1500
UBXN1	cg16392086_BC21	-0.215646	0.000262412	0.0425131	Hypomethylated	chr11	exon_8
UGT3A1	cg11389868_TC21	-0.342919	0.000386324	0.049304	Hypomethylated	chr5	TSS200
UNC45A	cg00655702_TC11	-0.313492	0.000397436	0.0498298	Hypomethylated	chr15	5UTR
UNC45B	cg13859324_BC21	-0.236738	0.000150319	0.0351931	Hypomethylated	chr17	TSS1500
UQCC2	cg09392338_BC21	0.240949	5.1378e-05	0.0251727	Hypermethylated	chr6	3UTR
USP54	cg12303623_TC21	-0.31424	0.000152757	0.0354827	Hypomethylated	chr10	exon_2
UXS1	cg00118342_BC21	0.295862	0.000241509	0.0411954	Hypermethylated	chr2	exon_1
UXS1	cg11732505_BC21	0.237956	0.00036114	0.0480699	Hypermethylated	chr2	exon_1
VGLL4	cg07330114_BC25	0.39748	1.63624e-05	0.0183621	Hypermethylated	chr3	TSS200
VGLL4	cg26823696_TC21	0.207574	0.000219167	0.0398319	Hypermethylated	chr3	TSS1500
VIM	cg19111999_TC21	0.241803	0.000313328	0.045581	Hypermethylated	chr10	TSS200
VIM-AS1	cg19111999_TC21	0.241803	0.000313328	0.045581	Hypermethylated	chr10	TSS200
VNN2	cg17836145_BC21	0.186524	7.21051e-05	0.0278791	Hypermethylated	chr6	TSS200
VPS13B	cg20754499_BC21	-0.153625	0.000223014	0.0400941	Hypomethylated	chr8	exon_21
VPS13D	cg05756685_TC21	-0.215902	0.000278457	0.0434989	Hypomethylated	chr1	exon_70
VSTM2A-OT1	cg11449276_TC21	-0.216255	0.000255927	0.0421261	Hypomethylated	chr7	TSS1500
VWA5B1	cg08831718_BC21	-0.24794	0.000266698	0.0427683	Hypomethylated	chr1	exon_22
VWCE	cg01698298_TC11	0.435054	0.000204905	0.0389302	Hypermethylated	chr11	TSS200
VWCE	cg09676684_TC21	0.178631	0.000157657	0.0357675	Hypermethylated	chr11	TSS200
VWF	cg10301695_TC21	0.173928	0.000282678	0.0437591	Hypermethylated	chr12	5UTR
VWF	cg22572217_BC21	0.239676	0.000337708	0.0467858	Hypermethylated	chr12	TSS1500
WARS2	cg20284025_TC11	-0.310117	0.000225308	0.0402458	Hypomethylated	chr1	5UTR
WARS2-AS1	cg20284025_TC11	-0.310117	0.000225308	0.0402458	Hypomethylated	chr1	5UTR
WNT1	cg21948783_TC21	-0.153682	0.000265119	0.0426797	Hypomethylated	chr12	exon_1
XPO6	cg21329231_BC21	0.145425	0.000335182	0.0466559	Hypermethylated	chr16	5UTR
XRCC3	cg02043389_BC21	0.160949	0.000122959	0.0330839	Hypermethylated	chr14	exon_3
XRCC5	cg26316384_BC21	-0.142754	0.000230974	0.0405107	Hypomethylated	chr2	TSS1500
YAP1	cg05819150_BC21	-0.173361	9.80485e-06	0.0160812	Hypomethylated	chr11	TSS1500
ZBTB20	cg19655675_BC21	-0.335967	1.84665e-05	0.0189466	Hypomethylated	chr3	TSS1500
ZBTB46	cg03618076_TC21	0.176001	0.000135009	0.0340985	Hypermethylated	chr20	exon_2
ZBTB46	cg03805019_BC21	0.21734	5.30453e-05	0.0254837	Hypermethylated	chr20	TSS1500
ZCCHC4	cg23312707_BC21	0.234422	0.000235649	0.0408129	Hypermethylated	chr4	TSS1500
ZEB1	cg24861272_TC21	0.21616	7.46059e-05	0.0281787	Hypermethylated	chr10	exon_2
ZEB1-AS1	cg24861272_TC21	0.21616	7.46059e-05	0.0281787	Hypermethylated	chr10	exon_2
ZFAT	cg16150821_TC21	-0.19502	0.000393094	0.0496863	Hypomethylated	chr8	exon_17
ZFP91	cg23186952_TC21	-0.20686	0.000243124	0.041327	Hypomethylated	chr11	exon_10
ZFP91-CNTF	cg23186952_TC21	-0.20686	0.000243124	0.041327	Hypomethylated	chr11	exon_10
ZMAT3	cg26424050_BC21	0.124027	0.000344706	0.0471361	Hypermethylated	chr3	TSS1500
ZMIZ2	cg10960608_BC21	-0.206909	0.000223611	0.0401426	Hypomethylated	chr7	exon_18
ZNF106	cg17395184_TC21	-0.236319	3.05068e-05	0.0220392	Hypomethylated	chr15	TSS1500
ZNF143	cg25836737_TC21	-0.192022	2.31859e-05	0.0205734	Hypomethylated	chr11	exon_1
ZNF236	cg23769829_TC21	0.193388	0.000284336	0.0438315	Hypermethylated	chr18	exon_28
ZNF341	cg25175281_BC21	0.158825	5.52014e-06	0.0136658	Hypermethylated	chr20	exon_10
ZNF385B	cg17100158_TC21	0.305148	0.000145855	0.0348799	Hypermethylated	chr2	3UTR
ZNF439	cg01432981_TC21	0.129561	0.00026639	0.0427565	Hypermethylated	chr19	TSS200
ZNF445	cg15970363_BC21	-0.147658	0.000122353	0.0330217	Hypomethylated	chr3	TSS1500
ZNF692	cg10964179_BC21	-0.201351	5.60885e-05	0.0258644	Hypomethylated	chr1	TSS1500
ZNF839	cg14721360_BC21	-0.20118	0.000307063	0.0451173	Hypomethylated	chr14	5UTR
ZNHIT2	cg05129039_TC11	-0.607491	0.000134084	0.0340247	Hypomethylated	chr11	exon_1
ZNHIT2	cg23519269_TC11	-0.579717	0.00013824	0.0343076	Hypomethylated	chr11	exon_1
ZNRF1	cg16239604_BC21	-0.228261	3.74756e-05	0.0231949	Hypomethylated	chr16	3UTR
ZSCAN16	cg22896917_TC21	0.151402	5.51875e-05	0.0256959	Hypermethylated	chr6	exon_2
ZSCAN16-AS1	cg22896917_TC21	0.151402	5.51875e-05	0.0256959	Hypermethylated	chr6	exon_2
ZYG11A	cg23299862_TC21	-0.234897	0.000397605	0.0498298	Hypomethylated	chr1	exon_4
ZZZ3	cg04718055_TC21	-0.203799	0.000286259	0.0439786	Hypomethylated	chr1	TSS1500

## Sheet: Table S3
Table S3 Pathways enriched in DMGs in former ICU patients as compared with controls
Database	Enrichment term	DMGs/Total Genes	P	Padj	DMGs in the enriched term
Hypomethylated and Hypermethylated DMGs
GO Biological Process 2021	muscle contraction (GO:0006936)	24/129	0	0.016	HCN4;MYOM1;OXTR;CAV3;SMPX;TNNC1; TPM1;PXN;TNNC2;LMOD1;LTB4R;CLCN1; TTN;MYLPF;MYL5;MYH2;SGCA;CALD1; FXYD1;TNNI2;ANKRD2;NOS1;VIM;ALDOA
GO Biological Process 2021	transmembrane receptor protein serine/threonine kinase signaling pathway (GO:0007178)	23/133	2e-05	0.043	ACVRL1;SMAD1;JUN;CITED1;TGFB3;SRC; PXN;GDF2;GDF1;GDF6;PRKCZ;RGMA; TMEM100;CLDN5;COL1A2;PARD6A;ZMIZ2;UBC; STUB1;BMPR1B;BMPR1A;ENG;MAPK3
Reactome 2024	GP1b-IX-V Activation Signalling	7/12	0	0.006	GP9;COL1A2;VWF;GP1BB;SRC;PIK3R1;GP5
Reactome 2024	Defective Binding of VWF Variant to GPIb IX V	5/7	2e-05	0.013	GP9;COL1A2;VWF;GP1BB;GP5
Reactome 2024	Enhanced Binding of GP1BA Variant to VWF Multimer Collagen	5/7	2e-05	0.013	GP9;COL1A2;VWF;GP1BB;GP5
Reactome 2024	Defects of Platelet Adhesion to Exposed Collagen	5/8	6e-05	0.025	GP9;COL1A2;VWF;GP1BB;GP5
Hypomethylated DMGs
GO Biological Process 2021	muscle contraction (GO:0006936)	20/129	0	0.001	MYOM1;OXTR;CAV3;SMPX;TNNC1;TPM1; PXN;TNNC2;LMOD1;CLCN1;TTN;MYLPF; MYL5;MYH2;SGCA;CALD1;FXYD1;TNNI2; ANKRD2;ALDOA
Hypermethylated DMGs
GO Biological Process 2021	branching morphogenesis of an epithelial tube (GO:0048754)	10/44	0	0.001	DLL4;PKHD1;SFRP2;CITED1;PAX8;NOTCH4; TIE1;GDF2;RASIP1;ENG
GO Biological Process 2021	branching involved in blood vessel morphogenesis (GO:0001569)	5/14	3e-05	0.033	DLL4;SFRP2;NOTCH4;GDF2;ENG
GO Biological Process 2021	lymphatic endothelial cell differentiation (GO:0060836)	4/8	4e-05	0.033	SOX18;TIE1;PDPN;PROX1
GO Biological Process 2021	positive regulation of Ras protein signal transduction (GO:0046579)	9/63	6e-05	0.037	ADGRG1;NOTCH1;PRAG1;ARHGEF3;RAPGEF1;GPR20; ARRB1;PIK3CG;EPOR
Reactome 2024	GP1b-IX-V Activation Signalling	5/12	1e-05	0.011	GP9;VWF;GP1BB;SRC;PIK3R1

## Sheet: Table S4
Table S4 Pathways enriched in DMP-level in former ICU patients as compared with controls
Database	Enrichment term	DMGs/Total Genes	P	Padj	DMP-level mapped genes in the enriched term
Hypomethylated and Hypermethylated
GO Biological Process 2024	angiogenesis	72/637	2.01535e-06	0.00905614	RAMP1,WARS2,CCN2,S1PR1,EFNB2,EGF,ENG,FGF1,FGFR1,CD93,STAB1,FLT4,FUT1,FYN,PPP1R16B,GATA2,GDF2,ANGPT1,CARD10,EPN1,HOXA3,HSPG2,AQP1,ITGAX,MIR125B1,MIR126,MIR130A,MIR145,MIR149,MIR22,SMAD1,MMP2,NFATC4,NOS3,NOTCH1,NOTCH4,MIR378A,EGFL7,LEF1,TNFRSF12A,GHRL,PIK3CG,SOX18,ROBO4,DLL4,RASIP1,TMEM100,STAB2,RTN4,JCAD,PTPRB,CCL11,CX3CL1,SFRP2,SOX17,BMPR1A,TAL1,THBS1,TIE1,CLDN5,TNFAIP2,UBP1,PXDN,MMRN2,CALD1,NAA1…
GO Biological Process 2024	tube morphogenesis	103/966	3.7972e-06	0.0141882	RAMP1,WARS2,DLC1,YAP1,PERCC1,DNAAF1,CSNK2B,CCN2,CTNS,S1PR1,EFNB2,EGF,EGFR,ENG,ESR1,ADGRF5,FGF1,FGFR1,CD93,STAB1,FLT4,FUT1,FYN,PPP1R16B,GATA2,GDF2,GLI3,ANGPT1,CARD10,EPN1,HOXA3,HSPG2,AQP1,ITGAX,MIR125B1,MIR126,MIR130A,MIR145,MIR149,MIR22,SMAD1,MMP2,CITED1,NFATC4,NOS3,NOTCH1,NOTCH4,MIR378A,EGFL7,LEF1,TNFRSF12A,GHRL,PIK3CG,PKHD1,SOX18,ROBO4,DLL4,RASIP1,CCDC40,TMEM100,STAB2,PROX1,RGMA,RTN4,JCAD,GRHL3…
GO Biological Process 2024	tube development	121/1188	6.63806e-06	0.0212598	RAMP1,WARS2,DLC1,YAP1,KAT5,PERCC1,PDPN,DNAAF1,CSNK2B,CCN2,CTNS,ECE1,S1PR1,EFNB2,EGF,EGFR,EIF4G1,ENG,ESR1,ADGRF5,FGF1,FGFR1,CD93,STAB1,FLT4,SLC7A11,FUT1,FYN,PPP1R16B,PHGDH,GATA2,GDF2,GLI3,ANGPT1,CARD10,EPN1,HOXA3,HSD11B1,HSPG2,IGFBP5,AQP1,ITGAX,LIF,LTBP3,MIR125B1,MIR126,MIR130A,MIR145,MIR149,MIR22,SMAD1,MMP2,CITED1,NFATC4,NOS3,NOTCH1,NOTCH4,MIR378A,OXTR,EGFL7,LEF1,TNFRSF12A,GHRL,PIK3CG,PKHD1,SOX18…
GO Biological Process 2024	blood vessel morphogenesis	78/728	1.38511e-05	0.038816	RAMP1,WARS2,YAP1,CCN2,S1PR1,EFNB2,EGF,ENG,ADGRF5,FGF1,FGFR1,CD93,STAB1,FLT4,FUT1,FYN,PPP1R16B,GATA2,GDF2,ANGPT1,CARD10,EPN1,HOXA3,HSPG2,AQP1,ITGAX,MIR125B1,MIR126,MIR130A,MIR145,MIR149,MIR22,SMAD1,MMP2,CITED1,NFATC4,NOS3,NOTCH1,NOTCH4,MIR378A,EGFL7,LEF1,TNFRSF12A,GHRL,PIK3CG,SOX18,ROBO4,DLL4,RASIP1,TMEM100,STAB2,PROX1,RTN4,JCAD,PTPRB,CCL11,CX3CL1,SFRP2,SOX17,SGCD,BMPR1A,TAL1,THBS1,TIE1,CLDN5,TNFA…
GO Biological Process 2024	circulatory system development	128/1248	2.01975e-06	0.00905614	HCN4,MEF2B,RAMP1,WARS2,DLC1,YAP1,PDPN,TRAF3IP2,GJB6,ADPRHL1,ALPK2,DNAAF1,COL1A2,COMT,CCM2L,CCN2,DNMT1,ECE1,S1PR1,EFNB2,EGF,EGFR,ENG,EPOR,ADGRF5,PI16,RBM24,FGF1,FGFR1,FHL2,CD93,FOXO1,STAB1,FLT4,FUT1,FYN,SLITRK5,PPP1R16B,GATA2,GDF2,CACYBP,HSPB7,GLI3,ANGPT1,CARD10,EPN1,HOXA3,PRMT1,HSPG2,AQP1,ITGAX,KCNJ8,KCNJ11,LIF,MIR125B1,MIR126,MIR130A,MIR145,MIR149,MIR22,SMAD1,BORCS8-MEF2B,MMP2,CITED1,NFATC4,NOS3…
KEGG 2024	Cytoskeleton in muscle cells	36/233	9.87697e-06	0.00362485	FMNL2,CKM,C10orf71,COL1A2,SYNPO2,FHL1,FHL2,ATP1B4,DAAM2,LMOD1,ANKRD2,ANK3,MYL11,HSPG2,ITGA7,MYH1,MYH2,MYH10,MYL5,PLEC,MYOZ1,SGCA,SGCD,SGCG,THBS1,THBS3,TNNC2,TNNC1,TNNI2,TPM1,TTN,VIM,OBSCN,FBN3,MYPN,MYOM1,PDLIM1,MYOZ3
Hypomethylated
KEGG 2024	Cytoskeleton in muscle cells	30/233	6.82552e-08	2.50497e-05	FMNL2,CKM,C10orf71,COL1A2,SYNPO2,FHL1,FHL2,ATP1B4,LMOD1,ANKRD2,MYL11,ITGA7,MYH1,MYH2,MYL5,PLEC,MYOZ1,SGCA,SGCD,SGCG,THBS1,THBS3,TNNC2,TNNC1,TNNI2,TPM1,TTN,OBSCN,MYPN,MYOM1,MYOZ3
Hypermethylated
GO Biological Process 2024	angiogenesis	42/637	1.50373e-07	0.0016856	CCN2,S1PR1,EFNB2,ENG,CD93,STAB1,FUT1,FYN,PPP1R16B,GDF2,CARD10,HOXA3,HSPG2,AQP1,ITGAX,MIR126,MIR145,MIR149,SMAD1,MMP2,NOS3,NOTCH1,NOTCH4,EGFL7,GHRL,PIK3CG,SOX18,ROBO4,DLL4,RASIP1,STAB2,JCAD,PTPRB,CX3CL1,SFRP2,TIE1,CLDN5,TNFAIP2,MMRN2,APOLD1,APLN,ADGRG1,CD34,HDAC9
GO Biological Process 2024	blood vessel development	48/820	1.67837e-06	0.00669683	CCN2,S1PR1,EFNB2,ENG,ADGRF5,CD93,FOXO1,STAB1,FUT1,FYN,PPP1R16B,GDF2,GLI3,CARD10,HOXA3,HSPG2,AQP1,ITGAX,KCNJ8,MIR126,MIR145,MIR149,SMAD1,MMP2,CITED1,NOS3,NOTCH1,NOTCH4,EGFL7,GHRL,PIK3CG,SOX18,ROBO4,DLL4,RASIP1,STAB2,PROX1,JCAD,PTPRB,CX3CL1,SFRP2,TIE1,CLDN5,TNFAIP2,MMRN2,APOLD1,APLN,ADGRG1,CD34,HDAC9
GO Biological Process 2024	vasculature development	50/854	1.07203e-06	0.00600849	PDPN,CCN2,S1PR1,EFNB2,ENG,ADGRF5,CD93,FOXO1,STAB1,FUT1,FYN,PPP1R16B,GDF2,GLI3,CARD10,HOXA3,HSPG2,AQP1,ITGAX,KCNJ8,LIF,MIR126,MIR145,MIR149,SMAD1,MMP2,CITED1,NOS3,NOTCH1,NOTCH4,EGFL7,GHRL,PIK3CG,SOX18,ROBO4,DLL4,RASIP1,STAB2,PROX1,JCAD,PTPRB,CX3CL1,SFRP2,TIE1,CLDN5,TNFAIP2,MMRN2,APOLD1,APLN,ADGRG1,CD34,HDAC9
GO Biological Process 2024	endothelium development	17/148	4.66084e-06	0.0130614	PDPN,S1PR1,PPP1R16B,GDF2,RAPGEF1,ITGAX,NOTCH1,NOTCH4,SOX18,ROBO4,DLL4,PROX1,ZEB1,TIE1,CLDN5,SCUBE1,APOLD1,CD34
GO Biological Process 2024	tube morphogenesis	55/966	1.79227e-06	0.00669683	DLC1,PERCC1,CCN2,S1PR1,EFNB2,ENG,ADGRF5,CD93,STAB1,FUT1,FYN,PPP1R16B,GDF2,GLI3,CARD10,HOXA3,HSPG2,AQP1,ITGAX,MIR126,MIR145,MIR149,SMAD1,MMP2,CITED1,NOS3,NOTCH1,NOTCH4,EGFL7,GHRL,PIK3CG,PKHD1,SOX18,ROBO4,DLL4,RASIP1,CCDC40,STAB2,PROX1,JCAD,PTPRB,CX3CL1,SFRP2,SOX10,SRC,ZEB1,TIE1,CLDN5,TNFAIP2,PAX8,MMRN2,APOLD1,KDM2B,APLN,ADGRG1,CD34,HDAC9
GO Biological Process 2024	tube development	63/1188	4.07637e-06	0.0130555	DLC1,PERCC1,PDPN,CCN2,ECE1,S1PR1,EFNB2,ENG,ADGRF5,CD93,STAB1,SLC7A11,FUT1,FYN,PPP1R16B,PHGDH,GDF2,GLI3,CARD10,HOXA3,HSPG2,AQP1,ITGAX,LIF,MIR126,MIR145,MIR149,SMAD1,MMP2,CITED1,NOS3,NOTCH1,NOTCH4,EGFL7,GHRL,PIK3CG,PKHD1,SOX18,ROBO4,DLL4,RASIP1,CCDC40,STAB2,PROX1,JCAD,PTPRB,RB1,CX3CL1,SFRP2,SOX10,SRC,ZEB1,TIE1,CLDN5,TNFAIP2,PAX8,MMRN2,APOLD1,KDM2B,APLN,ADGRG1,CD34,ADAMTSL2,HDAC9,IFT140
GO Biological Process 2024	blood vessel morphogenesis	45/728	6.42104e-07	0.00479844	CCN2,S1PR1,EFNB2,ENG,ADGRF5,CD93,STAB1,FUT1,FYN,PPP1R16B,GDF2,CARD10,HOXA3,HSPG2,AQP1,ITGAX,MIR126,MIR145,MIR149,SMAD1,MMP2,CITED1,NOS3,NOTCH1,NOTCH4,EGFL7,GHRL,PIK3CG,SOX18,ROBO4,DLL4,RASIP1,STAB2,PROX1,JCAD,PTPRB,CX3CL1,SFRP2,TIE1,CLDN5,TNFAIP2,MMRN2,APOLD1,APLN,ADGRG1,CD34,HDAC9
GO Biological Process 2024	circulatory system development	70/1248	7.63253e-08	0.0016856	HCN4,DLC1,PDPN,TRAF3IP2,GJB6,CCM2L,CCN2,ECE1,S1PR1,EFNB2,ENG,EPOR,ADGRF5,PI16,CD93,FOXO1,STAB1,FUT1,FYN,SLITRK5,PPP1R16B,GDF2,GLI3,CARD10,HOXA3,PRMT1,HSPG2,AQP1,ITGAX,KCNJ8,LIF,MIR126,MIR145,MIR149,SMAD1,MMP2,CITED1,NOS3,NOTCH1,NOTCH4,EGFL7,GHRL,PIM1,PIK3CG,SOX18,ROBO4,DLL4,RASIP1,CCDC40,STAB2,PROX1,JCAD,PTPRB,RB1,CX3CL1,SFRP2,SNAI1,SRI,TIE1,CLDN5,TNFAIP2,PAX8,MMRN2,SCUBE1,APOLD1,APLN,PDLIM1,ADGR…
